# Supplementary material for: Epigenome-Wide DNA Methylation Levels During Pregnancy: Associations with Parity Across Diverse Populations
Source: Epigenomes. 2026 May 5;10(2):30. doi: 10.3390/epigenomes10020030 (PMC13214899; doi:10.3390/epigenomes10020030)
Supplement: Supplementary file 1 [file epigenomes-10-00030-s001.zip]

Archive with 1 entries (1 files):
- Supplemental Tables for XML.xlsx
