# Supplementary material for: Epigenome-Wide DNA Methylation Levels During Pregnancy: Associations with Parity Across Diverse Populations
Source: Epigenomes. 2026 May 5;10(2):30. doi: 10.3390/epigenomes10020030 (PMC13214899; doi:10.3390/epigenomes10020030)
Supplement: Supplementary file 1 [file epigenomes-10-00030-s001.zip › Supplemental Tables for XML.xlsx]

## Sheet: Table S1
Row.names	moba_b	moba_se	moba_p	moba_FDR.p	aaamc_b	aaamc_se	aaamc_p	iow_b	iow_se	iow_p	CHR	MAPINFO	UCSC_RefGene_Name	UCSC_RefGene_Name2	Relation_to_UCSC_CpG_Island
cg16272981	-0.109188	0.0190046	1.08048e-08	0.000213087	-0.0533495	0.0259222	0.0402101	-0.0758455	0.0346422	0.0304937	5	1489889	LPCAT1	LPCAT1	Island
cg26405097	0.0459512	0.00844065	5.94997e-08	0.000572584	0.0615984	0.0220997	0.00556298	0.0381866	0.0132936	0.00480552	6	15428301	JARID2	JARID2
cg25984344	0.1531	0.028513	8.95782e-08	0.000717688	0.181767	0.0492937	0.000257662	0.109828	0.0534046	0.0424722	10	128994608	DOCK1;FAM196A	DOCK1;FAM196A	Island
cg14603031	0.0659783	0.0126003	1.83762e-07	0.00112099	0.053985	0.0184753	0.00367213	0.0485457	0.0175495	0.00654333	7	2563184	LFNG;LFNG;LFNG;LFNG	LFNG	N_Shore
cg03181582	0.0607458	0.0116412	2.02329e-07	0.00116134	0.051147	0.0243469	0.0362998	0.0524521	0.0210406	0.0135254	11	17498530	ABCC8	ABCC8	Island
cg20301308	0.10397	0.0199748	2.16907e-07	0.00120957	0.0693757	0.0311684	0.0265565	0.0514127	0.0222725	0.0227057	1	65534742		JAK1	S_Shore
cg05757530	-0.0739633	0.0142102	2.17022e-07	0.00120957	-0.0737774	0.0244987	0.00276028	-0.0433607	0.0142679	0.00289571	16	57038916	NLRC5	NLRC5
cg03129384	0.0969775	0.0189469	3.4226e-07	0.0015305	0.0967782	0.0286219	0.00079109	0.0520568	0.0238325	0.0308541	10	128994644	FAM196A;DOCK1	FAM196A;DOCK1	Island
cg14049470	0.0917519	0.0182387	5.39372e-07	0.00199935	0.114548	0.0287653	8.12645e-05	-0.0491306	0.0234144	0.03801	10	20105452	PLXDC2;PLXDC2	PLXDC2	Island
cg08891071	0.0458272	0.00938883	1.15175e-06	0.00291221	0.0409472	0.0146312	0.00537456	0.0327109	0.0160187	0.0432957	5	150399909	GPX3	GPX3	N_Shore
cg08754967	0.114499	0.02359	1.32016e-06	0.00308628	0.143834	0.051426	0.00541107	-0.164104	0.0482132	0.000810804	10	736083	DIP2C	DIP2C	S_Shore
cg22242238	-0.0485462	0.0100122	1.35331e-06	0.00312577	-0.0461759	0.0210868	0.0291144	-0.0396054	0.0189863	0.0391808	2	25313855	EFR3B	EFR3B
cg06890553	0.0789266	0.0169373	3.40338e-06	0.00498331	0.11099	0.0364661	0.00249932	0.0766267	0.0276032	0.00644859	19	44556485	ZNF223	ZNF223
cg00335712	0.101765	0.0223768	5.79542e-06	0.00651743	0.267024	0.0550458	1.76909e-06	0.204358	0.0770518	0.00913545	4	94749865	ATOH1	ATOH1	Island
cg09246203	-0.0516544	0.0113873	6.12112e-06	0.00677762	-0.0761949	0.0207421	0.0002722	-0.0505019	0.0187065	0.00798705	3	114018592	TIGIT	TIGIT
cg23325963	0.0742464	0.0164396	6.71557e-06	0.00698534	0.123634	0.0325205	0.000166537	0.0685496	0.0329738	0.039701	2	45160093			Island
cg24516901	0.0830844	0.0186124	8.56381e-06	0.00783754	0.094184	0.0344089	0.00646663	0.0544617	0.0187989	0.00455206	2	225266801	FAM124B;FAM124B	FAM124B
cg14518178	-0.019889	0.0044657	8.97592e-06	0.00803694	-0.0222428	0.0107923	0.0399586	0.0297975	0.011949	0.0140296	17	30768042			N_Shelf
cg13637654	0.0583045	0.0131533	9.88683e-06	0.00840947	0.0641951	0.0214184	0.0028964	0.0512635	0.0241822	0.0361361	10	103538719			N_Shore
cg14502484	0.0985362	0.0226889	1.48698e-05	0.0102298	0.190053	0.0433061	1.46643e-05	0.080915	0.0340071	0.0189868	5	1446208	SLC6A3	SLC6A3	Island
cg23254031	0.0517891	0.0120631	1.85838e-05	0.0114652	0.070282	0.0249152	0.00502638	-0.043482	0.0168701	0.0111879	14	48144765	MDGA2	MDGA2	Island
cg08352268	0.0758127	0.0176942	1.93076e-05	0.011726	0.105742	0.0383185	0.00605291	0.0553992	0.0262163	0.0366433	17	6947337	SLC16A11	SLC16A11	Island
cg14311811	0.0589411	0.0138139	2.08946e-05	0.0121135	0.0673482	0.0250141	0.00740424	0.0701815	0.0284347	0.0144649	18	29077863	DSG2	DSG2	Island
cg12459502	0.0404874	0.00949151	2.10028e-05	0.012122	0.0748507	0.0249244	0.002836	0.0573165	0.0168818	0.000908387	18	60904237	BCL2	BCL2
cg05611723	0.0681471	0.0162338	2.83055e-05	0.0142386	0.0928214	0.0253941	0.000291188	0.0296208	0.0138498	0.0345421	2	157179350			S_Shelf
cg14013195	0.0707862	0.0168899	2.91597e-05	0.0143721	0.0920277	0.0263111	0.000523337	-0.0403468	0.0194652	0.0402946	2	26624767	C2orf39	C2orf39	Island
cg10705541	0.0489969	0.011772	3.30639e-05	0.0151644	0.0585864	0.0290647	0.044505	0.100933	0.0475476	0.0356882	20	45141911	ZNF334;ZNF334;ZNF334	ZNF334	N_Shore
cg17489908	0.0423346	0.010191	3.4234e-05	0.0154822	0.0870881	0.0263035	0.00101285	0.0288751	0.0144524	0.0480146	10	8101566	GATA3;GATA3	GATA3	S_Shore
cg00299943	0.0670569	0.0161594	3.4897e-05	0.0156323	0.109456	0.025871	2.89205e-05	0.0540343	0.0228856	0.0197227	22	41613692	L3MBTL2	L3MBTL2
cg08032619	-0.0561443	0.0135615	3.63962e-05	0.016006	-0.0841624	0.0250423	0.000850358	-0.0389434	0.0193726	0.0466094	19	36616612	TBCB	TBCB	N_Shelf
cg17841267	-0.0348195	0.00845053	3.95977e-05	0.0166189	-0.0456133	0.0171809	0.00824475	-0.0345757	0.0172597	0.0473658	10	112117449
cg08271153	0.0541155	0.0131838	4.23573e-05	0.0172101	0.0762279	0.0302026	0.0120045	0.0470207	0.020258	0.0222036	14	69726221	GALNTL1;GALNTL1	GALNTL1	N_Shore
cg09445939	0.0674016	0.0164474	4.35862e-05	0.0174694	0.0756737	0.029934	0.0118516	0.0526708	0.026207	0.0467219	10	54074079	DKK1;DKK1	DKK1	Island
cg17186168	0.0958668	0.0233967	4.36907e-05	0.0174702	0.15801	0.0345697	6.49713e-06	-0.0797483	0.035871	0.028041	2	11810403	NTSR2	NTSR2	Island
cg14228830	-0.060829	0.0148697	4.49504e-05	0.0176495	-0.111404	0.0294079	0.000175684	-0.0499741	0.0193964	0.0107407	3	139257229	RBP1;RBP1;RBP1	RBP1	N_Shore
cg02523640	0.0865549	0.0212527	4.85656e-05	0.0183299	0.175477	0.0374166	3.82073e-06	-0.102731	0.0497539	0.0410822	10	129534613	FOXI2	FOXI2	Island
cg24664346	0.0591184	0.0145165	4.85995e-05	0.0183324	0.064123	0.0220001	0.00375737	0.0414001	0.017228	0.017816	17	7825949			N_Shore
cg26343116	-0.0396732	0.00984385	5.81192e-05	0.0200997	-0.0859552	0.0221951	0.000125154	-0.0286719	0.0133452	0.0338264	5	172045960			S_Shore
cg07498624	0.0698411	0.0173473	5.91579e-05	0.0202756	0.103514	0.0361608	0.00442605	0.0615616	0.0246195	0.013691	16	204831			Island
cg10241484	0.0536633	0.0133963	6.43994e-05	0.0211857	0.0773153	0.021847	0.000448727	0.0286972	0.0140864	0.0439247	16	62070219	CDH8	CDH8	Island
cg05502701	0.0807954	0.0202258	6.74824e-05	0.0216535	0.137511	0.0548666	0.012601	0.131406	0.0515467	0.0120326	3	73674160	PDZRN3	PDZRN3	Island
cg11701471	0.0945396	0.0238594	7.72096e-05	0.0232882	0.23556	0.0508219	4.86157e-06	0.0957828	0.0480321	0.0486131	8	54164051	OPRK1;OPRK1	OPRK1	Island
cg10743697	-0.0292881	0.0074002	7.87035e-05	0.0235357	-0.0611713	0.0192436	0.00158928	-0.0362214	0.0118707	0.00281563	3	128192502
cg16339238	0.0731645	0.0185211	8.11591e-05	0.0238527	0.156569	0.038317	5.31156e-05	-0.253279	0.120325	0.0376271	20	23029298	THBD	THBD	Island
cg13255216	0.0463715	0.0118288	9.18952e-05	0.0255017	0.0749833	0.0209656	0.000391846	-0.0294681	0.014524	0.0445758	2	26625047	C2orf39	C2orf39	Island
cg04913803	0.0295141	0.00752929	9.20129e-05	0.0255017	0.0359306	0.0136344	0.00875646	0.0427033	0.0190129	0.0264947	14	77510549
cg05769169	0.0608884	0.0155539	9.40165e-05	0.025688	0.117689	0.031467	0.00021069	0.0497709	0.0169907	0.00405917	14	34419832	EGLN3	EGLN3	Island
cg03386144	0.0550197	0.0141298	0.000102381	0.0268675	0.0546024	0.0246177	0.0271369	0.0362812	0.0176792	0.0422737	17	46659751			Island
cg09024124	0.060765	0.0156056	0.000102413	0.0268675	0.0711152	0.031316	0.0236953	-0.0625568	0.0276063	0.0251785	3	128207255	GATA2;GATA2;GATA2;GATA2	GATA2	Island
cg20804050	0.0524434	0.0134942	0.000105568	0.0273097	0.0625212	0.0298103	0.0366219	-0.0933954	0.0382319	0.016034	2	119605441	EN1;EN1	EN1	Island
cg19375537	0.0476089	0.0122546	0.000106165	0.0273679	0.074237	0.0268128	0.00589733	0.0665988	0.0202455	0.00135464	1	46951589			Island
cg15820574	0.029738	0.00770618	0.000118018	0.029024	0.0338601	0.0150867	0.0253625	0.0363467	0.0159517	0.0244074	1	156406711			S_Shore
cg09553380	0.0556894	0.0144396	0.000119099	0.0291539	0.0561533	0.0269046	0.0372572	-0.0571675	0.0234113	0.0155264	2	207308829	ADAM23	ADAM23	Island
cg15397374	0.0624203	0.0162331	0.000124766	0.0299902	0.0806985	0.029261	0.00608408	0.0472836	0.0232691	0.0444032	8	49647703	EFCAB1;EFCAB1;EFCAB1	EFCAB1	Island
cg26876834	-0.0557607	0.0145148	0.00012659	0.030144	-0.0772682	0.0364025	0.034371	-0.100139	0.035684	0.00583329	16	2013573	SNHG9;SNORA64;SNORA10;RPS2	SNHG9;SNORA64;SNORA10;RPS2	N_Shore
cg19705910	0.0509128	0.0132733	0.00012966	0.0305629	0.101452	0.0326087	0.00199805	0.0645038	0.0292413	0.0292209	14	60386705			Island
cg03002848	0.0936275	0.0244289	0.000131273	0.0307452	0.122657	0.04536	0.00715823	-0.0745609	0.0346436	0.0334773	10	135050343	VENTX	VENTX	Island
cg22675801	0.059323	0.0154886	0.000132634	0.0308478	0.0991798	0.0258416	0.00014397	0.0550056	0.0219011	0.0133035	7	28998346	TRIL	TRIL	Island
cg11904429	-0.0633303	0.0165707	0.00013712	0.0314818	-0.0778357	0.026422	0.00340286	-0.0639962	0.0189129	0.000948657	19	6592554	CD70	CD70	S_Shore
cg08404009	0.0672904	0.0176994	0.000148576	0.0327437	0.0928882	0.0283843	0.00115844	-0.0724676	0.0278343	0.0104261	13	109793152	MYO16	MYO16	Island
cg25449484	0.0432905	0.0114045	0.000152134	0.0330771	0.108502	0.0235475	5.55153e-06	0.0636002	0.0294832	0.033169	5	92929372	NR2F1	NR2F1	Island
cg03353765	-0.030821	0.0081365	0.000157033	0.0334664	-0.0420465	0.0181445	0.0210202	0.0369757	0.0154449	0.0182384	16	88967911	CBFA2T3;CBFA2T3	CBFA2T3	S_Shore
cg19598416	0.0572189	0.0151803	0.000169168	0.0347782	0.0588589	0.0237499	0.0136101	0.0798837	0.0229456	0.000618734	1	223936812	CAPN2;CAPN2	CAPN2	Island
cg07427605	0.0518946	0.0137753	0.000170563	0.0348808	0.039805	0.0197349	0.0443539	0.0959245	0.045493	0.0370785	16	73082535	ZFHX3;ZFHX3	ZFHX3	Island
cg05900538	-0.0435877	0.0115765	0.000171949	0.035071	-0.0453857	0.0139924	0.00128439	0.0419425	0.0197586	0.0360577	11	95756907	MAML2	MAML2
cg11485012	0.0329571	0.00876388	0.000175135	0.0353428	0.0673767	0.0295066	0.0229459	0.0338183	0.0141014	0.0174426	3	52909345	TMEM110	TMEM110
cg23756272	0.0313119	0.00832882	0.000175897	0.035406	0.046553	0.0207333	0.0252875	0.0594072	0.0168059	0.000573655	18	60904418	BCL2	BCL2
cg26348514	0.06991	0.0186063	0.000177399	0.0355876	0.229275	0.0471015	1.65321e-06	0.108844	0.04474	0.0166467	20	44098358	WFDC2	WFDC2	Island
cg20948740	0.0266906	0.00710646	0.000178453	0.0356727	0.0296981	0.012821	0.0210349	0.0334651	0.0129721	0.0110363	2	25475726	DNMT3A;DNMT3A;DNMT3A	DNMT3A	Island
cg01690182	0.0383087	0.0102364	0.000188201	0.0366412	0.0555091	0.0200797	0.0059676	0.0360717	0.0146652	0.0148	15	27018874	GABRB3;GABRB3;GABRB3	GABRB3	Island
cg21199165	0.0598303	0.0160303	0.000195812	0.0373592	0.119082	0.0281771	2.93697e-05	0.0340413	0.0153788	0.0287138	2	45166884			S_Shore
cg14012610	0.0395109	0.0106302	0.000208101	0.0387108	-0.0447371	0.0143255	0.00192871	0.0441873	0.0211294	0.0385919	3	48673451	SLC26A6;SLC26A6;SLC26A6	SLC26A6	S_Shore
cg02737554	-0.046732	0.0125781	0.000209319	0.0388596	-0.0711145	0.0248301	0.00439825	-0.0307842	0.0153994	0.0482953	3	36690229
cg03260240	0.0451071	0.0121499	0.000211641	0.0391019	0.0559741	0.0263664	0.0343643	0.0334615	0.0164284	0.0439291	17	46632965	HOXB3	HOXB3	S_Shore
cg08425479	0.0559156	0.0150944	0.000218503	0.0398528	0.0890228	0.0306135	0.00384867	0.175116	0.0804603	0.0315465	4	126236006			Island
cg17037282	0.0723236	0.0195429	0.000221632	0.0401758	0.135787	0.0461373	0.00344097	-0.058847	0.0282837	0.0398238	5	50678928	ISL1	ISL1	Island
cg16486501	-0.0443178	0.0119792	0.000222693	0.0402588	-0.0429361	0.0173412	0.0137096	-0.0386925	0.0118644	0.00145689	7	157639351	PTPRN2;PTPRN2;PTPRN2	PTPRN2
cg03554552	0.0431313	0.0116713	0.000226237	0.0406276	0.0689434	0.0178787	0.000133974	0.0329061	0.0156436	0.0375289	19	45908146	CD3EAP;PPP1R13L;PPP1R13L	CD3EAP;PPP1R13L	Island
cg24054190	0.0591941	0.0160327	0.000229288	0.040927	0.090341	0.0218685	4.36732e-05	0.0335107	0.0165457	0.0450673	3	192232863	FGF12	FGF12	Island
cg14580859	-0.0434137	0.0117627	0.000230436	0.0409798	-0.0461038	0.0221225	0.0377803	-0.0275338	0.0135894	0.045129	9	123691850			S_Shore
cg15207826	0.0496518	0.0134571	0.000231488	0.0410435	0.0542344	0.0236611	0.0224318	-0.0517162	0.0230847	0.0271717	4	141348043	CLGN;CLGN	CLGN	Island
cg08145177	0.0460942	0.0125717	0.000253268	0.0429166	0.0641662	0.0200954	0.00151831	0.0312323	0.0154906	0.0459441	19	17413767	ABHD8	ABHD8	Island
cg10150592	0.0579895	0.0158462	0.00026021	0.0434671	0.13456	0.0357693	0.000193746	-0.0580325	0.0214859	0.00813924	10	102440856			Island
cg13849999	0.0674734	0.0185074	0.000274436	0.0445974	0.0750281	0.0302532	0.0135685	0.0449415	0.0212958	0.0370301	1	156427361			Island
cg04700474	-0.0494275	0.0135815	0.000281322	0.0450847	-0.0603102	0.0255558	0.0187547	-0.0356736	0.0174181	0.0425412	6	110841946
cg22105145	0.0498709	0.0137108	0.000283488	0.0452557	0.0992986	0.0253263	0.000103456	0.0330788	0.0140503	0.0195776	18	5196397	LOC642597	LOC642597	Island
cg18989909	0.0516056	0.014237	0.000297554	0.0462273	0.0783049	0.0258815	0.00264661	0.044056	0.018198	0.0170965	2	121344551			Island
cg24984506	-0.0415435	0.0114635	0.000298426	0.0462427	-0.0751685	0.0200839	0.000209198	-0.0534845	0.0229811	0.0215125	3	135086818
cg19056772	0.0628289	0.0173864	0.000310454	0.0471023	0.066041	0.0320049	0.0396986	-0.089614	0.0374643	0.0183436	17	7341616	FGF11	FGF11	N_Shore
cg14289429	0.0390027	0.0108306	0.000325685	0.0482641	0.0418612	0.0208464	0.0453033	0.0741702	0.0161025	1.03027e-05	9	134139878	FAM78A	FAM78A	S_Shelf
cg06006907	-0.0300743	0.00835535	0.000327879	0.0484447	-0.065227	0.0196543	0.000987489	-0.0222176	0.0110309	0.0462048	2	127734952			S_Shore
cg24095592	0.044996	0.0125144	0.000332732	0.0488764	0.106197	0.0357485	0.0031521	0.12269	0.0436393	0.00581826	17	46633202	HOXB3	HOXB3	S_Shore
cg20893838	0.0293296	0.00818595	0.000349128	0.0499891	0.0505329	0.0209387	0.0162421	0.0279238	0.0129987	0.0337968	6	7145478	RREB1;RREB1;RREB1;RREB1	RREB1	S_Shelf

## Sheet: Table S2
Row.names	moba_b	moba_se	moba_p	moba_FDR.p	aaamc_b	aaamc_se	aaamc_p	iow_b	iow_se	iow_p	CHR	MAPINFO	UCSC_RefGene_Name	UCSC_RefGene_Name2	Relation_to_UCSC_CpG_Island
cg10499126	-0.0472056	0.0069586	1.59904e-11	1.14068e-05	-0.0403785	0.0120652	0.000892291	NA	NA	NA	2	47137142	MCFD2;MCFD2;MCFD2;MCFD2;MCFD2;MCFD2;MCFD2	MCFD2
cg24774357	0.0929383	0.0140132	4.40043e-11	1.14068e-05	0.089783	0.0244112	0.000266884	0.0240004	0.0183339	0.193151	14	77504364		LINC02288
cg25145728	-0.109603	0.0169746	1.38247e-10	2.12662e-05	-0.0806757	0.0234264	0.00063365	NA	NA	NA	16	89628775	RPL13;RPL13;RPL13;RPL13	RPL13	S_Shore
cg08628757	0.112079	0.0180547	6.70278e-10	5.15537e-05	0.0845982	0.0273977	0.00215759	NA	NA	NA	8	144938596		EPPK1	N_Shore
cg20207763	0.149779	0.0245825	1.36182e-09	9.27763e-05	0.116976	0.0401725	0.00379664	0.0186592	0.0260726	0.4755	10	13392088		SEPHS1
cg19293468	-0.062477	0.0103466	1.89811e-09	0.000112301	-0.133997	0.0305091	1.42808e-05	-0.0176969	0.0195892	0.368238	17	1973400	SMG6;SMG6	SMG6
cg26248284	0.0918958	0.0152503	2.04865e-09	0.00011255	0.104808	0.0279091	0.000198554	-0.00631381	0.0206789	0.760633	4	41362853	LIMCH1;LIMCH1;LIMCH1;LIMCH1;LIMCH1;LIMCH1	LIMCH1	Island
cg08273640	0.089411	0.0149442	2.65353e-09	0.000127594	0.0557058	0.0244208	0.023055	0.0215599	0.0160573	0.182178	4	6909718	TBC1D14	TBC1D14	N_Shore
cg21878275	0.0938946	0.0156937	2.65427e-09	0.000127594	0.130619	0.0429366	0.00250506	NA	NA	NA	3	64673501	ADAMTS9	ADAMTS9	Island
cg14875171	0.130068	0.0219588	3.79467e-09	0.000161921	0.194794	0.0467683	3.82101e-05	0.0120625	0.0343554	0.726164	2	50574196	NRXN1;NRXN1;NRXN1;NRXN1	NRXN1	Island
cg10467015	0.113969	0.0192849	4.11225e-09	0.000161921	0.105942	0.034485	0.00226867	NA	NA	NA	1	8762949	RERE;RERE	RERE	N_Shore
cg26663099	0.0585887	0.00992051	4.21045e-09	0.000161921	0.0336216	0.0150483	0.025998	NA	NA	NA	2	87893593
cg19060601	0.0937758	0.0159308	4.72379e-09	0.000165148	0.0596132	0.0272872	0.0294856	NA	NA	NA	1	8586003	RERE;RERE	RERE
cg05614059	0.0806621	0.0138121	6.21634e-09	0.0002	0.0598281	0.0257988	0.0208817	NA	NA	NA	14	52780386	PTGER2	PTGER2	N_Shore
cg11429292	0.120828	0.0207323	6.66924e-09	0.0002	0.116917	0.0376771	0.00204852	0.0270493	0.0302842	0.373553	12	6888035
cg13644317	0.0836067	0.0143579	6.86708e-09	0.0002	0.0937991	0.0457981	0.0412077	0.00444379	0.0165434	0.788697	18	70536461			Island
cg09727543	0.0820196	0.0141429	7.88857e-09	0.000200968	0.0668199	0.0231463	0.00410179	NA	NA	NA	22	31644379	LIMK2;LIMK2;LIMK2;LIMK2;LIMK2	LIMK2
cg22505924	0.116433	0.020094	8.12117e-09	0.000200968	0.111207	0.033445	0.00096398	NA	NA	NA	2	64488157
cg03532926	0.114009	0.0196964	8.41478e-09	0.000200968	0.170703	0.0426887	7.56218e-05	0.0271851	0.0360761	0.452625	7	153584839	DPP6	DPP6	Island
cg12456014	0.103878	0.0179651	8.7199e-09	0.000200968	0.0792996	0.0351284	0.0245104	NA	NA	NA	14	107253669
cg11749308	-0.0969669	0.0167812	8.9205e-09	0.000200968	-0.0742218	0.0294563	0.0121309	NA	NA	NA	2	236389543
cg08496735	0.0976253	0.0169205	9.38337e-09	0.000200968	0.0799407	0.0328342	0.0153355	NA	NA	NA	1	244215533	ZBTB18;ZBTB18;ZBTB18	ZBTB18	S_Shore
cg18887327	-0.0921422	0.0159849	9.67766e-09	0.000200968	-0.0602032	0.0237487	0.0116174	NA	NA	NA	8	61766510	CHD7	CHD7
cg02573551	-0.0384818	0.00667817	9.79039e-09	0.000200968	-0.0394607	0.0144443	0.00657826	0.00435607	0.0123	0.723882	3	184299439	EPHB3	EPHB3	N_Shore
cg13966241	0.135166	0.0234667	9.92902e-09	0.000200968	0.123114	0.0526871	0.019937	NA	NA	NA	12	25056670	BCAT1;BCAT1;BCAT1;BCAT1;BCAT1	BCAT1	S_Shore
cg16272981	-0.109188	0.0190046	1.08048e-08	0.000213087	-0.0533495	0.0259222	0.0402101	-0.0758455	0.0346422	0.0304937	5	1489889	LPCAT1	LPCAT1	Island
cg15059143	0.114298	0.019997	1.28242e-08	0.000240817	0.0951268	0.034351	0.00587313	NA	NA	NA	2	208008450	KLF7;KLF7;KLF7;KLF7	KLF7
cg08641278	0.139314	0.0244268	1.37764e-08	0.000240817	0.13597	0.0466787	0.00377545	0.0373048	0.0284432	0.192305	10	73848764	SPOCK2;SPOCK2;SPOCK2;SPOCK2	SPOCK2	S_Shore
cg15206115	0.112062	0.0197027	1.50764e-08	0.000245055	0.146735	0.0465563	0.00174454	NA	NA	NA	12	51403082	SLC11A2;SLC11A2;SLC11A2;SLC11A2;SLC11A2;SLC11A2;SLC11A2;SLC11A2;SLC11A2	SLC11A2
cg27287578	0.104606	0.0183967	1.52129e-08	0.000245055	0.083533	0.0323507	0.0101729	NA	NA	NA	1	8586010	RERE;RERE	RERE
cg26379258	0.112475	0.0197838	1.52933e-08	0.000245055	0.09549	0.030466	0.00184702	0.056402	0.0316946	0.078022	6	111888446	TRAF3IP2;TRAF3IP2;TRAF3IP2;TRAF3IP2;TRAF3IP2;TRAF3IP2	TRAF3IP2
cg05531737	0.114298	0.0201223	1.57382e-08	0.000246383	0.105154	0.028539	0.000260323	NA	NA	NA	7	1094808	GPR146;GPR146;GPR146;C7orf50;C7orf50;C7orf50	GPR146;C7orf50	N_Shelf
cg17528251	0.111955	0.0197456	1.66991e-08	0.000251842	0.113454	0.0499228	0.0235703	NA	NA	NA	14	91476161	RPS6KA5;RPS6KA5	RPS6KA5
cg12278018	-0.0786537	0.0138947	1.75977e-08	0.00026029	-0.0906024	0.0307964	0.00344775	NA	NA	NA	1	35266042
cg10239388	0.0588074	0.0104692	2.25521e-08	0.000327277	0.0665898	0.0175458	0.000170173	0.00396286	0.0161429	0.806506	7	70596308	WBSCR17	WBSCR17	Island
cg05560983	0.071322	0.0127122	2.34229e-08	0.00033362	0.0617256	0.0198616	0.0020172	NA	NA	NA	10	106402168	SORCS3	SORCS3	Island
cg12154472	-0.0850764	0.0152317	2.69931e-08	0.000377481	-0.100595	0.0269376	0.000215456	NA	NA	NA	11	68196085	LRP5;LRP5	LRP5	S_Shelf
cg23873669	0.0936248	0.0167785	2.7835e-08	0.000382304	0.0826864	0.0284837	0.0038982	-0.0302248	0.0204545	0.142176	5	170289421	RANBP17	RANBP17	Island
cg12904098	0.109847	0.0197738	3.20213e-08	0.000418205	0.0776732	0.036448	0.0336794	NA	NA	NA	1	229074629
cg06970090	0.0874936	0.0157684	3.32131e-08	0.000424891	0.067911	0.0259305	0.00914649	0.0488107	0.0262491	0.065574	10	73848823	SPOCK2;SPOCK2	SPOCK2	S_Shore
cg13156207	-0.102626	0.0185043	3.37049e-08	0.000424891	-0.0763824	0.0291462	0.00909645	-0.0195462	0.0185564	0.294385	2	28873060
cg19799702	0.0966118	0.0174288	3.42503e-08	0.000424891	0.1101	0.0305625	0.000354856	0.0230453	0.0223314	0.304428	7	2757342			N_Shore
cg08919180	0.106809	0.0193199	3.72059e-08	0.000433898	0.075957	0.0317148	0.0170627	NA	NA	NA	1	173174650	TNFSF4;TNFSF4;TNFSF4	TNFSF4
cg05223879	0.107829	0.0195114	3.76266e-08	0.000433898	0.187418	0.0503014	0.000222474	NA	NA	NA	6	70591878	COL19A1	COL19A1
cg18326021	0.0723821	0.0131	3.7852e-08	0.000433898	0.0740624	0.0286696	0.0101368	NA	NA	NA	10	106401479	SORCS3	SORCS3	Island
cg05790197	0.129248	0.0234245	3.95221e-08	0.000434257	0.191755	0.0456563	3.27999e-05	NA	NA	NA	12	130646752	FZD10-AS1;FZD10	FZD10-AS1;FZD10	Island
cg09339527	0.101728	0.0184481	4.02732e-08	0.000436278	0.0789093	0.0243572	0.00129624	0.0147406	0.0256781	0.566934	5	178322752	ZFP2	ZFP2	Island
cg24096902	0.112894	0.0206609	5.32332e-08	0.00055846	0.0807566	0.0325315	0.0134527	NA	NA	NA	1	27754893	WASF2;WASF2	WASF2
cg19734792	0.0919702	0.0168367	5.37303e-08	0.00055846	0.0844967	0.034582	0.0149805	NA	NA	NA	3	37212771	LRRFIP2;LRRFIP2;LRRFIP2;LRRFIP2	LRRFIP2
cg23371833	-0.0780372	0.0142964	5.4918e-08	0.000563195	-0.0758191	0.0277393	0.00654479	NA	NA	NA	3	141133836	ZBTB38	ZBTB38
cg05491001	0.191797	0.0351759	5.67773e-08	0.000572584	0.243473	0.0581469	3.49499e-05	-0.0439552	0.0490084	0.371631	4	62066539			Island
cg01576275	0.10461	0.0191972	5.78168e-08	0.000572584	0.115732	0.0368257	0.00179566	0.0204674	0.0207569	0.326194	22	43409880			N_Shore
cg14751182	0.105729	0.0194102	5.85044e-08	0.000572584	0.124253	0.0302975	4.99607e-05	NA	NA	NA	22	41613712	L3MBTL2	L3MBTL2
cg26405097	0.0459512	0.00844065	5.94997e-08	0.000572584	0.0615984	0.0220997	0.00556298	0.0381866	0.0132936	0.00480552	6	15428301	JARID2	JARID2
cg19835045	-0.0865163	0.0158924	5.95559e-08	0.000572584	-0.065239	0.0269764	0.0160301	NA	NA	NA	13	50801738	DLEU1	DLEU1
cg02370605	0.0932582	0.0172165	6.91325e-08	0.000625559	0.0756953	0.0271523	0.005565	-0.0191786	0.0196359	0.330735	18	63417776	CDH7;CDH7	CDH7	Island
cg01939453	0.0988917	0.0182836	7.22566e-08	0.000645174	0.144133	0.0373712	0.000133693	0.0127364	0.0297489	0.66904	6	166077483			Island
cg13840360	0.0697416	0.0128985	7.29779e-08	0.000645174	0.0504248	0.0171123	0.00339866	NA	NA	NA	2	217340087	SMARCAL1;SMARCAL1	SMARCAL1
cg15310492	0.122202	0.0226287	7.56876e-08	0.000650763	0.124237	0.0410757	0.0026493	-0.00833375	0.0373926	0.82407	11	30038677	KCNA4	KCNA4	Island
cg26790059	-0.0828868	0.0153991	8.34071e-08	0.000700209	-0.0651566	0.0260463	0.0127576	0.00667098	0.01587	0.674963	5	156772562	CYFIP2;C5orf40;CYFIP2;CYFIP2;C5orf40	CYFIP2;C5orf40
cg10028217	0.102479	0.0190479	8.45397e-08	0.000700209	0.117443	0.0346889	0.000780215	0.000221027	0.0288824	0.993907	7	122526824	CADPS2;CADPS2;CADPS2	CADPS2	Island
cg00052964	0.0638575	0.0118698	8.46654e-08	0.000700209	0.0550412	0.0205528	0.00770409	0.0127468	0.0233381	0.586127	2	85135823			S_Shelf
cg07249730	0.110831	0.0206284	8.80084e-08	0.000712534	0.131364	0.0418351	0.00181251	0.0446068	0.0285038	0.120063	17	55362836	MSI2;MSI2	MSI2
cg25984344	0.1531	0.028513	8.95782e-08	0.000717688	0.181767	0.0492937	0.000257662	0.109828	0.0534046	0.0424722	10	128994608	DOCK1;FAM196A	DOCK1;FAM196A	Island
cg20742981	0.0657499	0.0122926	1.00299e-07	0.000779229	0.04303	0.0182948	0.0191409	0.0230885	0.017084	0.179036	22	31644190	LIMK2;LIMK2;LIMK2	LIMK2
cg17772171	0.115717	0.021722	1.1273e-07	0.000860226	0.0694022	0.0291307	0.0176542	-0.00302389	0.0370429	0.935075	6	144608178			Island
cg04075191	0.0835989	0.015699	1.14007e-07	0.000860226	0.137159	0.0317651	1.98259e-05	-0.0571876	0.0464382	0.219666	2	115919785	DPP10;DPP10;DPP10	DPP10	Island
cg13487983	0.0366764	0.00689478	1.17555e-07	0.000877824	0.0301281	0.0132152	0.0231377	0.0129408	0.0132644	0.3311	9	137296319	RXRA	RXRA	N_Shelf
cg16076615	0.0842853	0.0158869	1.26861e-07	0.000920509	0.101047	0.0235713	2.27415e-05	NA	NA	NA	2	133428086	LYPD1;LYPD1;LYPD1	LYPD1	Island
cg06850283	0.103033	0.0194335	1.29271e-07	0.00092475	0.14934	0.0428566	0.000547906	-0.030025	0.0265267	0.260077	5	44389769	FGF10	FGF10
cg14032009	0.0963497	0.0182676	1.49875e-07	0.00102924	0.095708	0.0294611	0.00125518	NA	NA	NA	8	103910582	AZIN1-AS1;AZIN1-AS1	AZIN1-AS1
cg12204732	0.170721	0.0324993	1.67976e-07	0.00109817	0.18833	0.0527022	0.000395273	0.0911427	0.06729	0.178052	10	128994605	DOCK1;FAM196A	DOCK1;FAM196A	Island
cg11754402	0.0848489	0.0161527	1.68093e-07	0.00109817	0.0701454	0.0299918	0.0198625	0.026886	0.0199722	0.180713	1	147012719	BCL9	BCL9
cg21053831	0.0967357	0.018417	1.6848e-07	0.00109817	0.188586	0.0490266	0.000140055	NA	NA	NA	18	4455512			Island
cg23510357	-0.0711642	0.013562	1.73216e-07	0.00111955	-0.0700776	0.0222046	0.00171615	NA	NA	NA	22	31934920	SFI1;SFI1;SFI1;SFI1;SFI1	SFI1
cg10205045	0.0672329	0.0128235	1.7732e-07	0.00112099	0.0619382	0.0184519	0.000862465	0.041364	0.0237422	0.0839473	15	69087809	ANP32A	ANP32A
cg25310676	0.102201	0.0194972	1.7836e-07	0.00112099	0.0689417	0.0261111	0.00859958	0.00168347	0.0240451	0.944298	1	10575953	PEX14	PEX14
cg02571055	-0.0953796	0.0181983	1.79053e-07	0.00112099	-0.0990539	0.0257186	0.000136533	0.0361058	0.0441922	0.415533	6	158896790	TULP4;TULP4	TULP4
cg27094756	-0.078206	0.0149254	1.80324e-07	0.00112099	-0.0725172	0.0230499	0.00177383	NA	NA	NA	21	26873972
cg14603031	0.0659783	0.0126003	1.83762e-07	0.00112099	0.053985	0.0184753	0.00367213	0.0485457	0.0175495	0.00654333	7	2563184	LFNG;LFNG;LFNG;LFNG	LFNG	N_Shore
cg18160402	0.104196	0.0199172	1.88535e-07	0.00112099	0.194002	0.0392534	1.13738e-06	-0.0221228	0.0330201	0.504231	17	11144509	SHISA6	SHISA6	Island
cg11642681	0.071979	0.0137594	1.88687e-07	0.00112099	0.0750638	0.0216504	0.000582851	0.00968353	0.0171628	0.573621	8	29210373			N_Shore
cg03915901	0.0434636	0.0083097	1.89513e-07	0.00112099	0.0322399	0.0156862	0.0404989	NA	NA	NA	10	106087985	ITPRIP;ITPRIP;ITPRIP	ITPRIP
cg05181041	0.0907402	0.0173528	1.90845e-07	0.00112099	0.123448	0.0301623	5.15675e-05	0.0157557	0.0229315	0.4933	10	128076941	ADAM12;ADAM12;ADAM12;ADAM12	ADAM12	Island
cg00440472	-0.0663579	0.0126902	1.90914e-07	0.00112099	-0.0824389	0.0245045	0.000839865	NA	NA	NA	6	150623355
cg06622999	0.100201	0.0191984	2.01187e-07	0.00116134	0.141465	0.0405124	0.000533674	-0.0146931	0.067736	0.828791	12	72666281	LOC283392;TRHDE;LOC283392	LOC283392;TRHDE	Island
cg03181582	0.0607458	0.0116412	2.02329e-07	0.00116134	0.051147	0.0243469	0.0362998	0.0524521	0.0210406	0.0135254	11	17498530	ABCC8	ABCC8	Island
cg23694492	0.0453507	0.0087002	2.08385e-07	0.00118724	0.0564084	0.0179985	0.00185077	0.012996	0.021926	0.554446	7	2672929	TTYH3	TTYH3	S_Shore
cg11416384	0.115868	0.0222501	2.14091e-07	0.00120957	0.125866	0.0620665	0.0432476	-0.0339774	0.111713	0.761646	4	37246827	KIAA1239	KIAA1239	Island
cg20301308	0.10397	0.0199748	2.16907e-07	0.00120957	0.0693757	0.0311684	0.0265565	0.0514127	0.0222725	0.0227057	1	65534742		JAK1	S_Shore
cg05757530	-0.0739633	0.0142102	2.17022e-07	0.00120957	-0.0737774	0.0244987	0.00276028	-0.0433607	0.0142679	0.00289571	16	57038916	NLRC5	NLRC5
cg09343711	0.0786189	0.0151158	2.21495e-07	0.00122562	0.0716553	0.0246579	0.00386172	NA	NA	NA	6	108489208	NR2E1;NR2E1	NR2E1	Island
cg07222852	-0.0704062	0.013541	2.23431e-07	0.00122623	-0.0659022	0.0271721	0.0157273	NA	NA	NA	2	47137221	MCFD2;MCFD2;MCFD2;MCFD2;MCFD2;MCFD2;MCFD2	MCFD2
cg25785397	0.0667909	0.0128539	2.27376e-07	0.00122623	0.0627908	0.0233905	0.00757082	-0.0158059	0.0269392	0.558496	2	662770			S_Shore
cg26080847	0.125699	0.0241953	2.28543e-07	0.00122623	0.179489	0.0477294	0.000194146	NA	NA	NA	4	86396536	ARHGAP24;ARHGAP24	ARHGAP24
cg13189271	0.0703993	0.0135531	2.29578e-07	0.00122623	0.068055	0.0253117	0.00746936	0.0122363	0.0171644	0.477307	6	15365693	JARID2	JARID2
cg08139247	0.164764	0.0317333	2.32252e-07	0.00123173	0.237191	0.0511544	4.79489e-06	-0.0586199	0.0366243	0.112292	14	38725312	CLEC14A;CLEC14A	CLEC14A	Island
cg03490971	-0.0724052	0.0139566	2.37534e-07	0.00123506	-0.0781293	0.0291561	0.00767695	NA	NA	NA	3	118903728	UPK1B	UPK1B
cg14754555	0.0852616	0.0164374	2.38599e-07	0.00123506	0.078245	0.0322822	0.0157937	-0.0169142	0.0221798	0.447183	2	157292018	GPD2;GPD2;GPD2	GPD2	N_Shore
cg21664256	-0.0604846	0.0116619	2.3926e-07	0.00123506	-0.0328308	0.015741	0.0376403	NA	NA	NA	18	76782376			N_Shore
cg18351440	-0.0484466	0.00935914	2.52418e-07	0.00127132	-0.0812582	0.0223403	0.000310379	NA	NA	NA	7	30741061	CRHR2;CRHR2	CRHR2
cg12894649	0.134373	0.0259653	2.54138e-07	0.00127132	0.203636	0.047226	2.04894e-05	-0.0269262	0.0641846	0.675586	20	11871396	BTBD3	BTBD3	Island
cg01128566	0.075357	0.0145623	2.54548e-07	0.00127132	0.122466	0.0368772	0.000979229	0.0367257	0.0264702	0.166935	10	30026028	SVIL	SVIL	Island
cg00268322	-0.0632996	0.0122485	2.63914e-07	0.00130959	-0.10679	0.0276973	0.000133837	NA	NA	NA	3	126237562	UROC1;UROC1	UROC1
cg18105227	0.0880963	0.0170625	2.70659e-07	0.00131758	0.236223	0.0467872	6.7733e-07	NA	NA	NA	16	49315547	CBLN1;CBLN1	CBLN1	Island
cg14427795	0.0640901	0.0124145	2.7156e-07	0.00131758	0.0359305	0.0169909	0.0350742	NA	NA	NA	17	75421361	SEPT9;SEPT9;SEPT9;SEPT9;SEPT9;SEPT9;SEPT9	2025-09-09
cg20462349	-0.0666289	0.0129063	2.71574e-07	0.00131758	-0.0728273	0.025433	0.00440851	NA	NA	NA	1	161884717	ATF6	ATF6
cg02226810	0.0502686	0.0097383	2.72376e-07	0.00131758	0.0478608	0.0159104	0.00279278	0.00695772	0.0157893	0.660215	6	1605352			Island
cg15712559	0.067632	0.0131239	2.84974e-07	0.0013699	0.0765015	0.0254863	0.0028573	-0.00898671	0.0214261	0.675747	20	58180616	PHACTR3	PHACTR3	Island
cg05603440	-0.0829123	0.016138	3.0936e-07	0.00147579	-0.0840688	0.0255349	0.00108011	NA	NA	NA	16	48482984	MIR5095	MIR5095
cg06032349	0.0629547	0.0122596	3.1357e-07	0.00147579	0.0445096	0.0179509	0.013578	-0.00956048	0.0170092	0.575172	21	40032331	ERG;ERG	ERG	Island
cg03853332	-0.0818847	0.0159731	3.28219e-07	0.00150266	-0.0769677	0.0256259	0.00283235	NA	NA	NA	7	139357967	HIPK2;HIPK2	HIPK2
cg06912990	0.118817	0.0232028	3.37993e-07	0.0015292	0.113509	0.032259	0.000481775	NA	NA	NA	4	159131518	TMEM144;TMEM144	TMEM144	Island
cg27321421	-0.0732253	0.0143056	3.41819e-07	0.0015305	-0.0772328	0.0284747	0.00696169	NA	NA	NA	17	17930884	ATPAF2	ATPAF2
cg03129384	0.0969775	0.0189469	3.4226e-07	0.0015305	0.0967782	0.0286219	0.00079109	0.0520568	0.0238325	0.0308541	10	128994644	FAM196A;DOCK1	FAM196A;DOCK1	Island
cg12258042	0.0773174	0.0151443	3.66306e-07	0.0016084	0.137182	0.0257884	1.72946e-07	0.024296	0.0243169	0.319829	8	4852036	CSMD1;CSMD1	CSMD1	Island
cg24488891	0.0764888	0.0149963	3.75722e-07	0.0016084	0.102919	0.0282592	0.000305694	-0.0162509	0.0306681	0.597154	10	25464132	LOC100128811;GPR158	LOC100128811;GPR158	Island
cg14586941	-0.0625708	0.012277	3.83406e-07	0.00162924	-0.0639025	0.0211797	0.0027173	NA	NA	NA	1	209827055	LAMB3;LAMB3	LAMB3
cg00597107	0.104093	0.0204375	3.90195e-07	0.00164841	0.105579	0.0249864	2.93964e-05	NA	NA	NA	7	1094802	GPR146;GPR146;GPR146;C7orf50;C7orf50;C7orf50	GPR146;C7orf50	N_Shelf
cg04327959	-0.0780481	0.015332	3.95692e-07	0.00164841	-0.11581	0.0272557	2.65787e-05	NA	NA	NA	9	38089967
cg13173268	0.0828744	0.0162825	3.97221e-07	0.00164841	0.0861434	0.0429224	0.0454319	NA	NA	NA	2	198060477	ANKRD44;ANKRD44	ANKRD44
cg10298052	0.115399	0.0226756	3.98633e-07	0.00164841	0.100481	0.0290062	0.000589548	0.0222549	0.0233105	0.341646	10	57391055			Island
cg13895765	0.0907778	0.0178457	4.03413e-07	0.00165849	0.123494	0.0269921	6.33997e-06	0.00524413	0.0235326	0.824054	2	66803345			Island
cg13015710	0.0469792	0.00923718	4.05383e-07	0.00165849	0.0449861	0.020104	0.0257916	0.014304	0.0180505	0.4297	12	125039343			Island
cg21431650	-0.077802	0.0153114	4.15088e-07	0.00168032	-0.0592762	0.0251679	0.0189824	NA	NA	NA	1	236621205	EDARADD;EDARADD	EDARADD
cg10806318	-0.0449277	0.00884447	4.18476e-07	0.00168243	-0.0604833	0.0160856	0.000195562	0.0021105	0.0145543	0.884949	11	70374297	SHANK2;SHANK2	SHANK2
cg01646195	0.0619448	0.0121961	4.19986e-07	0.00168243	0.0695006	0.0342375	0.0430026	NA	NA	NA	20	3826908	MAVS;MAVS;MAVS	MAVS	N_Shore
cg09943133	0.102194	0.020135	4.27951e-07	0.00170546	0.100353	0.0345399	0.00386751	NA	NA	NA	16	75589312	TMEM231;TMEM231;TMEM231	TMEM231	N_Shore
cg25488669	0.0632086	0.0124828	4.54897e-07	0.00179425	0.086183	0.0236364	0.000301265	0.0975366	0.0718867	0.176451	20	9819717	PAK7;PAK7	PAK7	Island
cg08231493	0.0481916	0.00953046	4.71791e-07	0.00184545	0.0788891	0.027342	0.00411936	0.00799874	0.01313	0.543614	8	17271093	MTMR7	MTMR7	Island
cg19993589	0.0646379	0.0127838	4.72677e-07	0.00184545	0.0643884	0.0241428	0.00797238	0.0234889	0.0153639	0.127969	1	177140510	FAM5B	FAM5B	S_Shore
cg22756138	-0.0649367	0.0128507	4.80204e-07	0.00185961	-0.0873233	0.0260519	0.00087834	NA	NA	NA	1	245819890	KIF26B	KIF26B
cg19254152	0.088838	0.0175854	4.83556e-07	0.00185961	0.07304	0.0285408	0.0108615	-0.0153663	0.0202199	0.448896	7	1083473	C7orf50;C7orf50;C7orf50	C7orf50	N_Shore
cg25710235	0.0902574	0.0178747	4.89483e-07	0.00186582	0.120916	0.0443309	0.00665536	NA	NA	NA	13	21276842	IL17D	IL17D	N_Shore
cg09200260	0.0948899	0.0187929	4.90023e-07	0.00186582	0.130264	0.0412438	0.00170998	NA	NA	NA	21	36577539
cg02218381	0.077703	0.0154003	4.99433e-07	0.00189228	0.0702916	0.0263564	0.00795882	NA	NA	NA	12	51403059	SLC11A2;SLC11A2;SLC11A2;SLC11A2;SLC11A2;SLC11A2;SLC11A2;SLC11A2;SLC11A2	SLC11A2
cg00641002	0.0790678	0.0156914	5.16809e-07	0.00194852	0.0894962	0.0288323	0.00204515	NA	NA	NA	3	18459838	SATB1;SATB1;SATB1	SATB1
cg22720745	0.0888916	0.0176549	5.27439e-07	0.00196929	0.0841547	0.0345398	0.0152647	NA	NA	NA	13	103427172	TEX30;TEX30;TEX30;TEX30	TEX30	S_Shore
cg14049470	0.0917519	0.0182387	5.39372e-07	0.00199935	0.114548	0.0287653	8.12645e-05	-0.0491306	0.0234144	0.03801	10	20105452	PLXDC2;PLXDC2	PLXDC2	Island
cg22608179	-0.082781	0.016457	5.40689e-07	0.00199935	-0.0543532	0.0266249	0.0418601	NA	NA	NA	19	39290548
cg12187687	0.0650814	0.0129678	5.73419e-07	0.00209411	-0.017677	0.0263381	0.502494	-0.0823592	0.0333958	0.0149886	7	27253834			Island
cg03554483	0.0873494	0.0174077	5.75879e-07	0.00209411	0.0824815	0.0292687	0.00506956	NA	NA	NA	9	23821579	ELAVL2;ELAVL2;ELAVL2	ELAVL2	Island
cg14786880	-0.0679489	0.0135426	5.77206e-07	0.00209411	-0.0938467	0.0390073	0.0165797	NA	NA	NA	10	101934663	ERLIN1;ERLIN1	ERLIN1
cg19949074	-0.0759829	0.0151512	5.84452e-07	0.00209651	-0.0791763	0.0253694	0.00192797	NA	NA	NA	3	185943619	DGKG;DGKG;DGKG	DGKG
cg15278374	-0.0561467	0.011197	5.86044e-07	0.00209651	-0.0592878	0.021886	0.00703064	0.0119406	0.0257442	0.643582	12	131576088	GPR133	GPR133	S_Shelf
cg19987210	0.112617	0.022472	5.95096e-07	0.00211903	0.230537	0.050196	5.8477e-06	NA	NA	NA	12	63544752	AVPR1A;AVPR1A	AVPR1A	Island
cg21585126	0.103825	0.0207267	6.01856e-07	0.00212386	0.132701	0.0402951	0.00107985	NA	NA	NA	3	79068360	ROBO1;ROBO1;ROBO1;ROBO1;ROBO1	ROBO1	Island
cg11236543	-0.0755328	0.0150815	6.04735e-07	0.00212386	-0.0803966	0.0249192	0.0013537	NA	NA	NA	21	27777262
cg04478147	-0.0652177	0.0130407	6.27553e-07	0.00218405	-0.069153	0.0238768	0.00397942	NA	NA	NA	16	786393	NARFL;NARFL;NARFL;NARFL	NARFL	N_Shore
cg14187724	0.06705	0.0134127	6.34247e-07	0.00219741	0.0618516	0.0261371	0.0184269	0.00273019	0.013129	0.835622	9	93799798
cg14693555	0.131738	0.0263704	6.45082e-07	0.0022211	0.251837	0.0695689	0.000332753	NA	NA	NA	16	49315752	CBLN1	CBLN1	Island
cg22938535	0.095326	0.0190837	6.46862e-07	0.0022211	0.115655	0.0489658	0.0186504	NA	NA	NA	4	159733045	FNIP2	FNIP2
cg02183676	0.0468984	0.00939522	6.58232e-07	0.0022501	0.0397851	0.0162786	0.0149556	-0.000953228	0.0132291	0.942681	8	23261918	LOXL2	LOXL2	S_Shore
cg06873351	-0.0629921	0.0126314	6.74573e-07	0.00227367	-0.0842402	0.0316687	0.00813161	NA	NA	NA	17	60770405	MRC2	MRC2
cg16229498	0.0740302	0.0148469	6.76952e-07	0.00227367	0.0525417	0.0257174	0.0416874	NA	NA	NA	2	99374730
cg01329151	0.0822484	0.0165014	6.83562e-07	0.00228224	0.0563094	0.0258119	0.0297192	0.0229894	0.0219378	0.296742	20	61559756	DIDO1;DIDO1;DIDO1	DIDO1	N_Shore
cg01140711	0.132893	0.0266884	7.00887e-07	0.0023154	0.209846	0.0656941	0.00151169	NA	NA	NA	12	58290450			Island
cg25725843	0.0512325	0.0102979	7.16722e-07	0.00234578	0.0626835	0.0194131	0.00134865	-0.0146345	0.015764	0.355141	2	107504169	ST6GAL2;ST6GAL2	ST6GAL2	Island
cg13052622	-0.0843703	0.0169756	7.34969e-07	0.00239531	-0.0966975	0.0271162	0.000404292	NA	NA	NA	10	7071021
cg03321508	0.118814	0.0239441	7.65206e-07	0.0024729	0.124652	0.0467886	0.00802573	0.0518607	0.0301723	0.08801	20	25039707	ACSS1	ACSS1	S_Shore
cg13631391	0.0872182	0.0175825	7.71666e-07	0.00248334	0.086046	0.0288971	0.00307764	NA	NA	NA	12	63544945	AVPR1A;AVPR1A	AVPR1A	Island
cg12645448	0.0577113	0.0116402	7.81875e-07	0.00248506	0.0812539	0.0261883	0.00205635	NA	NA	NA	6	136848313	MAP7;MAP7;MAP7;MAP7;MAP7;MAP7;MAP7;MAP7;MAP7	MAP7
cg04710115	-0.0696216	0.0140461	7.86831e-07	0.00248506	-0.0856615	0.0313305	0.00652477	-0.0156375	0.013647	0.254326	6	41123396	TREML1	TREML1
cg08156142	-0.0584647	0.0117957	7.87667e-07	0.00248506	-0.0571359	0.0207447	0.00615271	NA	NA	NA	5	158589011	RNF145;RNF145;RNF145;RNF145;RNF145	RNF145
cg08464190	0.0691181	0.0139458	7.88649e-07	0.00248506	0.121948	0.028891	3.01657e-05	0.0112383	0.0419363	0.789141	16	49315302	CBLN1	CBLN1	Island
cg24844737	-0.0650043	0.0131177	7.91587e-07	0.00248506	-0.0738835	0.0345076	0.0328879	NA	NA	NA	21	47075042
cg27102350	0.0759645	0.0153387	8.03691e-07	0.00250107	0.114288	0.03093	0.000250247	0.00282932	0.0217273	0.896611	17	38501677	RARA;RARA;RARA;RARA	RARA	Island
cg17760295	0.0631251	0.0127506	8.10813e-07	0.00250107	0.0502308	0.020389	0.0141618	NA	NA	NA	6	131571563	AKAP7;AKAP7;AKAP7;AKAP7;AKAP7	AKAP7
cg19646504	-0.0688322	0.0139053	8.13672e-07	0.00250107	-0.0848863	0.0229012	0.000238687	NA	NA	NA	5	135349880
cg00482069	-0.0628445	0.0126966	8.1502e-07	0.00250107	-0.0599852	0.0272804	0.0284574	NA	NA	NA	1	61478983
cg24120696	0.0677871	0.0136988	8.20546e-07	0.00250442	0.0982537	0.0367373	0.00779939	0.0176848	0.0345795	0.610009	8	53853604			Island
cg14197612	-0.0692377	0.0139973	8.28359e-07	0.00251827	-0.0546901	0.0270631	0.0439567	NA	NA	NA	12	51646928	SMAGP;SMAGP	SMAGP
cg06358171	0.0659568	0.0133447	8.45161e-07	0.0025492	0.0516216	0.0202876	0.0113206	-4.2388e-05	0.0201663	0.998326	1	54822008	SSBP3;SSBP3;SSBP3	SSBP3	Island
cg01934484	-0.0381132	0.00771704	8.61235e-07	0.00257747	-0.0761371	0.0212094	0.000371467	NA	NA	NA	8	140754622	TRAPPC9;TRAPPC9	TRAPPC9
cg08929133	-0.0375642	0.00761027	8.73672e-07	0.00260456	-0.0674642	0.0239949	0.00518208	-0.00166507	0.0270624	0.951047	3	186330026	AHSG	AHSG
cg18122743	-0.0400089	0.00812095	9.15948e-07	0.00270437	-0.075743	0.0207354	0.000293109	-0.00909076	0.0117482	0.440576	2	41921124			N_Shelf
cg13265740	0.103502	0.0210102	9.17702e-07	0.00270437	0.0963626	0.0462544	0.0378487	-0.00426479	0.0283628	0.880731	6	139349120	C6orf115	C6orf115	N_Shore
cg25983849	0.0904281	0.0183894	9.59574e-07	0.00281414	0.115635	0.0423497	0.00660182	NA	NA	NA	1	226053937	TMEM63A	TMEM63A
cg13725767	0.0926534	0.0188478	9.66974e-07	0.00281414	0.0924876	0.042422	0.0298255	NA	NA	NA	1	182764801	NPL;NPL;NPL;NPL;NPL	NPL
cg07448060	0.105026	0.0213728	9.76088e-07	0.00281414	0.128744	0.0386031	0.000930397	0.0118234	0.027626	0.669444	7	79083753	MAGI2	MAGI2	Island
cg17532928	0.0867812	0.0176641	9.81802e-07	0.00281414	0.131003	0.0423908	0.00214379	NA	NA	NA	8	95449261	FSBP;RAD54B;RAD54B;RAD54B	FSBP;RAD54B
cg08082321	-0.0446253	0.00908362	9.82475e-07	0.00281414	-0.098224	0.0258225	0.000164001	NA	NA	NA	8	130587834	CCDC26;CCDC26;CCDC26;CCDC26	CCDC26
cg01410472	0.0740196	0.0150715	9.89888e-07	0.00281414	0.0778187	0.029692	0.00910243	0.0123384	0.01792	0.492389	8	75896975	CRISPLD1;CRISPLD1	CRISPLD1	Island
cg09704544	-0.0758857	0.0154528	9.91999e-07	0.00281414	-0.0701125	0.0296947	0.0186916	-0.030126	0.0268744	0.264338	15	85616433	PDE8A;PDE8A	PDE8A
cg24713204	0.0802866	0.0163511	9.95241e-07	0.00281414	0.0797996	0.0244997	0.00122036	0.012159	0.0301237	0.687194	19	57019373	ZNF471	ZNF471	Island
cg01783070	0.100975	0.0205655	9.96409e-07	0.00281414	0.0953861	0.0390808	0.0151058	0.0517068	0.0512341	0.31415	20	21686293	PAX1	PAX1	Island
cg25500773	-0.0749804	0.0152752	1.00278e-06	0.00281414	-0.0640482	0.0231913	0.00602462	NA	NA	NA	2	65683172
cg16477774	0.114897	0.0234142	1.01037e-06	0.00281563	0.124138	0.0340932	0.000306382	-0.00199038	0.0406341	0.961015	11	65325249	LTBP3;LTBP3;LTBP3;LTBP3	LTBP3	Island
cg03555201	-0.0758342	0.0154609	1.02187e-06	0.00281857	-0.0637117	0.0245401	0.00977198	NA	NA	NA	1	153327578
cg06076323	0.102447	0.020892	1.02837e-06	0.00281857	0.142606	0.0453303	0.00178167	-0.0167828	0.0369115	0.650167	8	1772080	ARHGEF10	ARHGEF10	Island
cg08079760	-0.0650168	0.0132646	1.03943e-06	0.00281857	-0.0952509	0.0287406	0.00100182	NA	NA	NA	7	130148702	COPG2	COPG2
cg02055720	-0.0829103	0.0169165	1.04126e-06	0.00281857	-0.0555905	0.0256569	0.0308302	NA	NA	NA	13	50996431	DLEU1	DLEU1
cg16952287	-0.0823741	0.0168085	1.04351e-06	0.00281857	-0.107839	0.0270956	8.15156e-05	NA	NA	NA	9	117762730
cg08369401	0.0467299	0.0095365	1.04675e-06	0.00281857	0.0382961	0.017738	0.0314315	NA	NA	NA	14	93119896	RIN3	RIN3
cg15054753	-0.0669633	0.0136661	1.04763e-06	0.00281857	-0.0974491	0.0238111	5.16577e-05	NA	NA	NA	16	27327243	IL4R;IL4R;IL4R;IL4R	IL4R	S_Shore
cg23434468	0.0829982	0.0169398	1.04941e-06	0.00281857	0.0558448	0.0275651	0.0434287	NA	NA	NA	6	109245348	ARMC2-AS1;ARMC2;ARMC2	ARMC2-AS1;ARMC2
cg20055426	0.0862233	0.0176101	1.06731e-06	0.00284052	0.107397	0.0259324	4.20633e-05	0.0034132	0.0189838	0.857596	12	127211421			Island
cg15685693	0.123955	0.0253329	1.08458e-06	0.00285864	0.245021	0.0503059	1.60187e-06	NA	NA	NA	7	70597351	WBSCR17	WBSCR17	Island
cg09082287	0.108083	0.0220968	1.09379e-06	0.00285864	0.174323	0.0419903	4.01067e-05	0.0271373	0.028704	0.346227	1	65730494	DNAJC6;DNAJC6	DNAJC6	N_Shore
cg09967727	-0.0409312	0.00836815	1.09404e-06	0.00285864	-0.0750912	0.0195631	0.000144077	NA	NA	NA	18	46100119	CTIF;CTIF	CTIF
cg23776302	-0.0588815	0.0120403	1.09906e-06	0.00285864	-0.0695963	0.0226771	0.00229233	NA	NA	NA	3	37362953	GOLGA4;GOLGA4	GOLGA4
cg16216829	-0.0634218	0.0129702	1.10234e-06	0.00285864	-0.0805658	0.0253861	0.00161867	NA	NA	NA	10	101998424	CWF19L1;SNORA12;CWF19L1;CWF19L1;CWF19L1;CWF19L1	CWF19L1;SNORA12
cg22851125	0.0499271	0.0102105	1.10249e-06	0.00285864	0.0407412	0.0202876	0.0453152	-0.00696457	0.0123298	0.572838	5	32710614	NPR3	NPR3	Island
cg19707040	0.118066	0.0241468	1.10385e-06	0.00285864	0.215783	0.0436604	1.14024e-06	0.0479672	0.0456171	0.295092	2	79740185	CTNNA2;CTNNA2;CTNNA2;CTNNA2	CTNNA2	Island
cg10171724	-0.0628217	0.0128642	1.13781e-06	0.00291221	-0.0837053	0.0245456	0.00071365	NA	NA	NA	7	138605500	KIAA1549;KIAA1549	KIAA1549
cg08891071	0.0458272	0.00938883	1.15175e-06	0.00291221	0.0409472	0.0146312	0.00537456	0.0327109	0.0160187	0.0432957	5	150399909	GPX3	GPX3	N_Shore
cg03271293	0.0567215	0.0116238	1.15903e-06	0.00291221	0.0494086	0.0170531	0.00397504	-0.0151104	0.0142521	0.291185	2	6920924
cg25839023	0.0508548	0.0104219	1.16003e-06	0.00291221	0.0757833	0.0260085	0.0037721	-0.00855492	0.0143789	0.553028	3	22414349			Island
cg17515023	-0.067538	0.0138414	1.16121e-06	0.00291221	-0.0812083	0.0232363	0.000525662	NA	NA	NA	2	122548006
cg14707453	0.0718236	0.0147204	1.1624e-06	0.00291221	0.0479806	0.0242827	0.0488268	NA	NA	NA	2	231035504	SP110;SP110	SP110
cg00674365	0.137054	0.0280957	1.16865e-06	0.00291549	0.227715	0.0596209	0.000155071	0.0442994	0.0774577	0.568477	19	57019069	ZNF471	ZNF471	Island
cg15124782	-0.0654762	0.0134237	1.17129e-06	0.00291549	-0.0691029	0.0259609	0.00807949	NA	NA	NA	3	5288430
cg19037310	0.0940882	0.0192944	1.17842e-06	0.00292378	0.0843482	0.0296814	0.00470845	NA	NA	NA	7	1546068			S_Shore
cg15835232	0.0681417	0.013976	1.18344e-06	0.00292447	0.0858701	0.0258363	0.000970835	0.0169105	0.0160165	0.29334	17	53343075	HLF	HLF	S_Shore
cg23288059	0.0626809	0.0128584	1.18889e-06	0.00292447	0.0989224	0.030695	0.00137348	0.000189674	0.0139848	0.989193	14	38724945	CLEC14A	CLEC14A	Island
cg05503968	0.0699475	0.0143529	1.19655e-06	0.00292447	0.196205	0.0395378	1.04063e-06	-0.0583026	0.0535812	0.278847	18	30051336	FAM59A	FAM59A	Island
cg02830178	-0.0639688	0.0131265	1.19733e-06	0.00292447	-0.0940311	0.0292532	0.00141023	NA	NA	NA	2	25576057
cg02075791	-0.0816726	0.0167616	1.20131e-06	0.00292447	-0.0503676	0.0236553	0.0338328	-0.00422036	0.0177431	0.812406	10	93174498	LOC100188947;HECTD2;HECTD2	LOC100188947;HECTD2	S_Shelf
cg22732749	0.09565	0.0196303	1.20152e-06	0.00292447	0.077905	0.0337483	0.0214852	-0.0196431	0.0203053	0.335226	5	140624888	PCDHB15	PCDHB15	N_Shore
cg20505704	0.0428249	0.00879972	1.23774e-06	0.00299294	0.0693288	0.0157402	1.35789e-05	NA	NA	NA	16	6069411	RBFOX1;RBFOX1;RBFOX1;RBFOX1;RBFOX1	RBFOX1	Island
cg26641076	0.0867207	0.0178216	1.24132e-06	0.00299294	0.0671679	0.0234945	0.00446649	0.0278812	0.0240778	0.24931	2	74208602			N_Shelf
cg17464683	0.0755705	0.0155413	1.26298e-06	0.00302941	0.0857827	0.026142	0.00112266	NA	NA	NA	17	32295488	ASIC2	ASIC2
cg27120816	0.084372	0.0173639	1.28532e-06	0.0030512	0.137443	0.038369	0.000384558	0.0145338	0.031874	0.649245	16	62070164	CDH8	CDH8	Island
cg12523924	0.0827759	0.0170407	1.295e-06	0.00306472	0.150767	0.0364382	4.27931e-05	0.0176138	0.0395696	0.657106	5	63255359			Island
cg15540094	-0.0698384	0.0143827	1.30686e-06	0.00307466	-0.0829797	0.0249688	0.000970967	NA	NA	NA	2	201502838	AOX1	AOX1
cg08754967	0.114499	0.02359	1.32016e-06	0.00308628	0.143834	0.051426	0.00541107	-0.164104	0.0482132	0.000810804	10	736083	DIP2C	DIP2C	S_Shore
cg19669531	0.0865974	0.0178467	1.32933e-06	0.0030983	0.100585	0.0340845	0.00335886	NA	NA	NA	16	89182231	ACSF3;ACSF3;ACSF3;ACSF3;ACSF3	ACSF3	N_Shelf
cg02261543	-0.0740268	0.0152614	1.34075e-06	0.00310608	-0.0972279	0.028832	0.000817831	0.0256125	0.0209816	0.224651	11	10800368	CTR9	CTR9
cg22242238	-0.0485462	0.0100122	1.35331e-06	0.00312577	-0.0461759	0.0210868	0.0291144	-0.0396054	0.0189863	0.0391808	2	25313855	EFR3B	EFR3B
cg03823560	0.0757981	0.0156371	1.36263e-06	0.00313789	0.0763727	0.0243906	0.00186629	NA	NA	NA	12	88974493	KITLG;KITLG	KITLG	Island
cg03608783	-0.0465317	0.00960201	1.37137e-06	0.00314858	-0.0748133	0.0226556	0.00104474	NA	NA	NA	11	113317120	DRD2;DRD2	DRD2
cg16524792	0.0686123	0.014166	1.38903e-06	0.00315266	0.195357	0.0361933	1.15733e-07	NA	NA	NA	8	54164376	OPRK1;OPRK1	OPRK1	Island
cg03164247	0.0507889	0.0104861	1.38915e-06	0.00315266	0.0463863	0.0183596	0.0118964	NA	NA	NA	3	59717675
cg17101296	0.0356048	0.00735212	1.39364e-06	0.00315266	0.0437334	0.0173165	0.0119433	-0.0107139	0.0191345	0.576607	8	145925708			Island
cg18786720	0.0721454	0.0149016	1.40283e-06	0.00316414	0.0949614	0.0232395	5.26824e-05	NA	NA	NA	7	32110673	PDE1C;PDE1C;PDE1C;PDE1C;PDE1C;PDE1C	PDE1C	Island
cg05137450	0.0747484	0.0154413	1.40749e-06	0.00316537	0.140049	0.0469266	0.00301401	-0.000905918	0.0313626	0.977008	2	233368263			Island
cg26169686	-0.0588366	0.0121655	1.43901e-06	0.00321743	-0.0702647	0.0239074	0.00347802	NA	NA	NA	10	112533628	RBM20	RBM20
cg13279316	0.0905753	0.0187318	1.44593e-06	0.00322353	0.102447	0.0377682	0.00696179	NA	NA	NA	19	10543023	PDE4A;PDE4A;PDE4A;PDE4A	PDE4A	Island
cg13929328	0.0723428	0.0149667	1.45888e-06	0.00323387	0.111778	0.0233933	2.48424e-06	0.00270588	0.0190094	0.887034	10	129535898	FOXI2	FOXI2	Island
cg24112988	-0.0657306	0.0136002	1.46263e-06	0.00323387	-0.0858088	0.026112	0.00110392	NA	NA	NA	9	120598208
cg07186154	0.0945321	0.0195598	1.46318e-06	0.00323387	0.171882	0.0398609	2.04861e-05	-0.0182678	0.0360594	0.613412	2	108603244	SLC5A7	SLC5A7	Island
cg12161228	0.104706	0.0216704	1.47218e-06	0.00323823	0.12457	0.0346309	0.000362265	0.0341314	0.0395114	0.389508	11	89224506	NOX4;NOX4;NOX4;NOX4;NOX4;NOX4	NOX4	Island
cg11196237	0.0594673	0.0123081	1.47357e-06	0.00323823	0.0618917	0.0209584	0.00332994	0.000159614	0.0154601	0.991779	10	102890886	TLX1;TLX1NB;TLX1NB	TLX1;TLX1NB	N_Shore
cg18038250	-0.0720905	0.0149234	1.47988e-06	0.00324283	-0.0628803	0.0232473	0.00711437	NA	NA	NA	2	208091665	LOC101927865	LOC101927865
cg00787188	0.0703451	0.0145678	1.4938e-06	0.00325478	0.0893609	0.0268381	0.000949442	NA	NA	NA	2	213403315	ERBB4;ERBB4;ERBB4;ERBB4	ERBB4	Island
cg11723848	0.0778469	0.0161289	1.51069e-06	0.00328229	0.180319	0.0462926	0.000114991	0.00860012	0.0713711	0.904216	4	96470286	UNC5C	UNC5C	Island
cg11389889	-0.0591227	0.0122537	1.52312e-06	0.00329121	-0.0689922	0.0273027	0.0118808	0.0289099	0.0247086	0.24442	20	2634874	NOP56;NOP56;SNORD110;SNORA51	NOP56;SNORD110;SNORA51	S_Shore
cg01656168	0.0662805	0.0137399	1.53012e-06	0.00329121	0.0644656	0.0210922	0.00238557	0.0456681	0.0300411	0.130126	16	69141437	HAS3;HAS3	HAS3	Island
cg27597459	0.0970194	0.0201141	1.53391e-06	0.00329121	0.0860177	0.0387275	0.0268991	-0.0335078	0.0307978	0.278661	5	178204766	AACSL	AACSL
cg03781505	0.0678374	0.0140715	1.55332e-06	0.00331365	0.0727851	0.0294611	0.0139067	-0.00448515	0.0277283	0.871785	17	16310359			Island
cg03146949	0.119625	0.0248161	1.55674e-06	0.00331365	0.187883	0.0628056	0.00295013	NA	NA	NA	19	56879662	ZNF542;ZNF542;ZNF542;ZNF542	ZNF542	Island
cg19854915	0.06931	0.0143794	1.55959e-06	0.00331365	0.0794375	0.0243592	0.00120214	-0.000161214	0.0184448	0.99304	3	27770995			N_Shore
cg18058689	0.0909192	0.018876	1.58638e-06	0.00334864	0.142578	0.0363886	0.000104577	-0.0194794	0.0458698	0.671825	13	93879670	GPC6;GPC6	GPC6	Island
cg26097275	-0.0626387	0.0130056	1.58912e-06	0.00334864	-0.0872381	0.0216959	6.90628e-05	NA	NA	NA	17	39892088	HAP1;HAP1;HAP1	HAP1	S_Shore
cg10357304	-0.0737763	0.0153201	1.59433e-06	0.00335044	-0.115648	0.0317321	0.000302433	NA	NA	NA	6	137721468
cg26487031	0.0952367	0.0197806	1.60222e-06	0.00335685	0.150162	0.0393813	0.000158854	-0.0233232	0.0285699	0.415986	11	118134801	MPZL2;MPZL2	MPZL2
cg14688905	0.0749598	0.0155707	1.60611e-06	0.00335685	0.0579384	0.0281319	0.0400712	0.00399421	0.0164954	0.809101	12	51403056	SLC11A2	SLC11A2
cg03620853	0.0915824	0.0190259	1.61088e-06	0.0033577	0.0985217	0.0310872	0.00164447	0.0627972	0.0321587	0.0531818	19	41698931	CYP2S1	CYP2S1	Island
cg08305436	0.0542398	0.0112734	1.62893e-06	0.00338614	0.0696321	0.0163861	2.67309e-05	0.00613909	0.0280383	0.827063	19	22806184			Island
cg12421899	-0.069533	0.0144543	1.63498e-06	0.00338957	-0.0470528	0.0198134	0.0180255	NA	NA	NA	19	56031387			S_Shelf
cg00477109	-0.058359	0.0121355	1.64776e-06	0.00339774	-0.0460971	0.0210183	0.0288745	NA	NA	NA	10	105478352	SH3PXD2A	SH3PXD2A
cg12043187	-0.0778647	0.0161985	1.6647e-06	0.0033982	-0.0772609	0.0254378	0.00254121	NA	NA	NA	1	226974433
cg04305621	0.0766494	0.0159495	1.67404e-06	0.00340275	0.0791889	0.0344244	0.0219411	-0.0349723	0.0257527	0.177237	17	73084263	SLC16A5	SLC16A5	Island
cg10501704	0.1597	0.0332331	1.67674e-06	0.00340275	0.154323	0.060147	0.010658	-0.0235296	0.0377591	0.534521	14	30396444	PRKD1	PRKD1	Island
cg13972584	0.070766	0.0147335	1.69653e-06	0.00342851	0.054121	0.0170993	0.00166825	NA	NA	NA	11	121330401	SORL1	SORL1
cg22492709	0.081901	0.0170526	1.69835e-06	0.00342851	0.0630809	0.0293935	0.0324627	NA	NA	NA	6	109245383	ARMC2-AS1;ARMC2;ARMC2	ARMC2-AS1;ARMC2
cg20070323	-0.0813821	0.0169476	1.70561e-06	0.00343018	-0.112081	0.0343452	0.00119527	NA	NA	NA	15	72520350	PKM;PKM;PKM;PKM;PKM;PKM;PKM	PKM	N_Shore
cg19561859	0.0659754	0.0137417	1.71302e-06	0.00343111	0.0521516	0.0248606	0.0365673	NA	NA	NA	17	60704363	MRC2	MRC2	N_Shore
cg00631221	0.0799536	0.016661	1.73214e-06	0.00343602	0.0869455	0.0393808	0.0278074	0.0380449	0.0210354	0.0730547	6	139307985	REPS1;REPS1	REPS1	N_Shore
cg05764155	0.0870727	0.0181873	1.83102e-06	0.00359262	0.0658604	0.0264854	0.0132916	NA	NA	NA	1	112058975	TMIGD3;TMIGD3	TMIGD3	S_Shore
cg21649258	0.0968838	0.0202511	1.86214e-06	0.00362263	0.211211	0.048206	1.50542e-05	0.0765167	0.0589326	0.196493	2	107503672	ST6GAL2;ST6GAL2;ST6GAL2	ST6GAL2	Island
cg02801786	0.0766301	0.0160194	1.86723e-06	0.00362263	0.138915	0.0288184	2.06351e-06	0.0139395	0.0280469	0.620225	12	113914222			Island
cg26656751	-0.0574588	0.0120233	1.91007e-06	0.00367276	-0.0519788	0.0210244	0.0138341	-0.0091024	0.0226638	0.688649	17	43910226	CRHR1;CRHR1;CRHR1;CRHR1	CRHR1
cg24898914	-0.0715203	0.0149738	1.93459e-06	0.00371065	-0.0526442	0.0241749	0.0299933	-0.00591072	0.0166111	0.722583	6	32810706	PSMB8;PSMB8	PSMB8	N_Shore
cg12220236	-0.0676967	0.0141777	1.9486e-06	0.00372822	-0.081822	0.0247904	0.00104815	NA	NA	NA	20	3364800	C20orf194	C20orf194
cg12264579	0.0569339	0.011928	1.96549e-06	0.00373663	0.0613482	0.019337	0.00162811	NA	NA	NA	14	54413756			Island
cg07999953	-0.070296	0.0147283	1.96828e-06	0.00373663	-0.0869975	0.0216641	7.08852e-05	-0.0141252	0.0147227	0.339208	1	35249327	GJB3;GJB3	GJB3	N_Shore
cg07780543	0.0829527	0.0173822	1.97376e-06	0.00373663	0.113687	0.0292015	0.000116552	0.0133167	0.0264915	0.616152	12	22094750			Island
cg01191349	-0.0645777	0.0135329	1.97729e-06	0.00373663	-0.0747983	0.0201536	0.000235168	NA	NA	NA	16	55528719	MMP2;MMP2;MMP2;MMP2;MMP2	MMP2
cg17630392	0.0744919	0.0156135	1.98625e-06	0.00374436	0.12718	0.0251809	6.64642e-07	0.0169877	0.0171164	0.322984	5	32712623	NPR3	NPR3	Island
cg01263479	0.0953933	0.0200107	2.02435e-06	0.00380686	0.123889	0.0353795	0.000513435	NA	NA	NA	4	156588328	GUCY1A3;GUCY1A3;GUCY1A3;GUCY1A3;GUCY1A3;GUCY1A3;GUCY1A3;GUCY1A3;GUCY1A3;GUCY1A3	GUCY1A3	Island
cg22711111	0.058605	0.0123044	2.06633e-06	0.00386689	0.045995	0.0210971	0.0298506	0.0213771	0.0305223	0.48523	6	30139979	TRIM15	TRIM15	Island
cg04867484	0.0948966	0.019955	2.14241e-06	0.00396108	0.102806	0.0380895	0.00724529	NA	NA	NA	4	149297469	NR3C2;NR3C2	NR3C2
cg00804628	0.0867594	0.0182496	2.15789e-06	0.00397062	0.158067	0.0502469	0.0017809	0.00693952	0.060951	0.90953	2	139537845	NXPH2	NXPH2	Island
cg02608289	-0.063082	0.0132724	2.17042e-06	0.00397465	-0.0481864	0.0231237	0.0377947	NA	NA	NA	17	17894431	LRRC48;LRRC48;LRRC48;LRRC48	LRRC48
cg03143681	0.091059	0.0191637	2.18336e-06	0.0039794	0.23843	0.050151	2.79861e-06	NA	NA	NA	4	66536155	EPHA5;EPHA5;EPHA5;EPHA5;EPHA5;EPHA5;EPHA5;EPHA5;EPHA5;EPHA5;EPHA5-AS1	EPHA5;EPHA5-AS1	Island
cg00546005	0.0313078	0.00659005	2.19281e-06	0.00398717	0.0304716	0.0142583	0.0331978	0.0346858	0.021465	0.108561	20	49639153	KCNG1	KCNG1	Island
cg05572334	0.072476	0.0152614	2.21203e-06	0.00401264	0.0902119	0.0270199	0.000919482	NA	NA	NA	7	55506671
cg10443268	0.0512945	0.0108046	2.22838e-06	0.00402977	0.0403204	0.0183588	0.0286275	NA	NA	NA	2	11315686	PQLC3;PQLC3;PQLC3;PQLC3;PQLC3	PQLC3
cg19229759	-0.0911297	0.0191968	2.23195e-06	0.00402977	-0.096239	0.0300447	0.0014655	NA	NA	NA	14	77051233
cg15291389	0.0868125	0.0182898	2.2389e-06	0.00403285	0.0670374	0.0225977	0.003194	NA	NA	NA	15	67439432	SMAD3;SMAD3;SMAD3	SMAD3
cg15427886	0.148139	0.0312198	2.25496e-06	0.00403539	0.170023	0.0426832	8.06523e-05	0.0570174	0.0585313	0.331951	8	55379663			Island
cg21573200	0.102283	0.021556	2.25552e-06	0.00403539	0.12491	0.0350305	0.000406267	0.0239277	0.0344046	0.488103	5	2739602			Island
cg16822208	-0.0635551	0.0133943	2.25605e-06	0.00403539	-0.113497	0.0299841	0.000176178	NA	NA	NA	6	149434103
cg00327209	-0.0775768	0.0163546	2.27273e-06	0.00405579	-0.0807142	0.0229895	0.000496264	NA	NA	NA	2	173859340	RAPGEF4;RAPGEF4;RAPGEF4;RAPGEF4;RAPGEF4	RAPGEF4
cg23704150	-0.0501838	0.0105887	2.31814e-06	0.00412724	-0.0640592	0.0209913	0.00242351	NA	NA	NA	1	223853352	CAPN8;CAPN8	CAPN8
cg01116059	0.0595206	0.0125617	2.33055e-06	0.00413976	0.0912257	0.0288362	0.00167999	0.0398597	0.0483773	0.41101	5	121647630	SNCAIP	SNCAIP	Island
cg22093531	0.0684486	0.0144474	2.33601e-06	0.00413989	0.0646013	0.0229296	0.00507781	NA	NA	NA	6	52859573	GSTA4	GSTA4	Island
cg06825448	0.101273	0.0213811	2.35013e-06	0.00414853	0.143699	0.0463669	0.00207529	0.0739531	0.0386679	0.0582989	2	240884925
cg19234495	-0.0452623	0.00956224	2.38603e-06	0.00418038	-0.0790879	0.020405	0.000123826	-0.0139776	0.0145571	0.338821	1	43748663	C1orf210;C1orf210	C1orf210
cg18358869	0.0435746	0.0092073	2.39557e-06	0.00418749	0.0639765	0.0160427	7.93971e-05	0.00200356	0.0230103	0.930756	10	102808077			Island
cg23702610	0.081575	0.0172418	2.41161e-06	0.00418749	0.0787848	0.031886	0.0138961	-0.000685946	0.0241792	0.97741	15	100017287
cg26354180	0.0849289	0.0179507	2.41186e-06	0.00418749	0.0711976	0.0268053	0.0082164	NA	NA	NA	17	35305470	AATF	AATF	N_Shore
cg11497957	0.0833726	0.0176305	2.43951e-06	0.00422596	0.0936718	0.0289712	0.00132366	0.017164	0.0378539	0.65112	8	125985846	ZNF572	ZNF572
cg08776660	-0.058855	0.0124495	2.456e-06	0.00423303	-0.0487708	0.0234801	0.0384026	0.00740166	0.0134653	0.583546	16	1670473	CRAMP1L	CRAMP1L
cg02008095	-0.0513654	0.010866	2.46011e-06	0.00423303	-0.0483697	0.0191164	0.0117729	NA	NA	NA	5	14214367	TRIO	TRIO
cg00741848	0.052858	0.0111833	2.46786e-06	0.00423689	0.0460329	0.0234117	0.0499343	NA	NA	NA	7	1549136
cg23160016	0.0895065	0.018941	2.47937e-06	0.00424717	0.123801	0.0387758	0.00152271	NA	NA	NA	4	46391929	GABRA2;GABRA2;GABRA2	GABRA2	Island
cg26115633	0.071994	0.0152382	2.49104e-06	0.00424824	0.16771	0.0354439	3.09039e-06	0.0193137	0.0487847	0.692996	10	129535893	FOXI2	FOXI2	Island
cg13464915	0.0722838	0.015304	2.50767e-06	0.00426715	0.0710605	0.0308569	0.0217873	0.00593434	0.0168898	0.725938	18	25757202	CDH2;CDH2	CDH2	Island
cg03310939	0.0694841	0.0147204	2.54382e-06	0.00430959	0.0769598	0.0240468	0.00147746	-0.0262441	0.0177192	0.141268	7	101688730	CUX1;CUX1;CUX1	CUX1
cg23169499	-0.0772009	0.0163581	2.55415e-06	0.00430996	-0.0656085	0.026566	0.013928	NA	NA	NA	10	120939330	PRDX3;PRDX3;PRDX3;PRDX3;PRDX3;PRDX3	PRDX3	S_Shore
cg00916899	0.07766	0.0164612	2.57495e-06	0.00432021	0.0714469	0.0268936	0.00819716	0.00405025	0.0190639	0.832098	20	35944932	MANBAL;MANBAL	MANBAL
cg20779964	0.0979375	0.0207605	2.57818e-06	0.00432021	0.106979	0.0259409	4.53113e-05	0.00940838	0.0346538	0.786514	20	54580070	CBLN4	CBLN4	Island
cg02014003	0.0561811	0.0119128	2.5968e-06	0.00434196	0.0767003	0.0199333	0.000138298	-0.00322062	0.0160172	0.840977	14	27067707	NOVA1;NOVA1;NOVA1	NOVA1	S_Shore
cg25461762	0.0679897	0.0144196	2.60827e-06	0.00434225	0.124444	0.0306999	6.10268e-05	NA	NA	NA	2	240884646
cg25282285	0.0914361	0.0193967	2.62207e-06	0.0043558	0.113956	0.0477831	0.0175471	-0.04383	0.0263678	0.0989993	6	111888652	TRAF3IP2;TRAF3IP2;TRAF3IP2;TRAF3IP2;TRAF3IP2	TRAF3IP2
cg00945666	0.105295	0.0223429	2.63925e-06	0.00435737	0.0880097	0.0436811	0.0445705	0.054478	0.0296621	0.0687504	1	160990265	F11R	F11R	N_Shore
cg16882804	0.0760255	0.0161325	2.64066e-06	0.00435737	0.0782209	0.0255359	0.00233881	NA	NA	NA	2	80531840	CTNNA2;LRRTM1;CTNNA2;CTNNA2;CTNNA2;CTNNA2	CTNNA2;LRRTM1	S_Shore
cg03931927	0.0464074	0.00984842	2.64568e-06	0.00435737	-0.0357577	0.0100217	0.000385651	-0.0452373	0.0384726	0.242553	7	65215969	CCT6P1	CCT6P1	Island
cg09324669	0.0928403	0.0197066	2.65894e-06	0.00436986	0.119525	0.0434401	0.00620171	0.0271353	0.0262376	0.3034	1	234749105			S_Shelf
cg07671776	0.109615	0.0232824	2.69911e-06	0.00440763	0.170884	0.0384007	1.11365e-05	-0.038623	0.0273623	0.160638	10	105615678	SH3PXD2A	SH3PXD2A	S_Shore
cg18324798	0.0776997	0.0165055	2.70613e-06	0.00440836	0.144396	0.0434215	0.000967295	0.0306536	0.0480699	0.524853	17	11502114	DNAH9	DNAH9	Island
cg03544320	0.149815	0.0318273	2.71102e-06	0.00440836	0.207163	0.0484543	2.39918e-05	0.0816279	0.0760519	0.285504	4	5894691	CRMP1	CRMP1	Island
cg17977409	0.0953833	0.0202867	2.78248e-06	0.00449884	0.129429	0.0362867	0.000405156	0.00427507	0.0225467	0.850003	9	17579227	SH3GL2;SH3GL2	SH3GL2	Island
cg04086935	-0.0628804	0.013381	2.81646e-06	0.00452275	-0.0837995	0.0254631	0.00108535	NA	NA	NA	6	5314959	FARS2	FARS2
cg00100361	-0.051154	0.0108856	2.81665e-06	0.00452275	-0.0992451	0.0350695	0.00489161	NA	NA	NA	12	110752302	ATP2A2;ATP2A2	ATP2A2
cg13488201	0.0538508	0.0114636	2.83961e-06	0.00453625	0.100598	0.0204384	1.24731e-06	-0.00370752	0.0165474	0.823099	10	128077323	ADAM12;ADAM12	ADAM12	Island
cg06010588	0.0995933	0.0212059	2.85414e-06	0.00453625	0.165089	0.0363627	7.41068e-06	-0.0216357	0.0378071	0.568161	8	35092876	UNC5D	UNC5D	Island
cg21381511	0.054634	0.011635	2.86542e-06	0.00453625	0.0503223	0.0210623	0.0173411	-0.00434666	0.0164213	0.791691	10	104264849	SUFU	SUFU	S_Shore
cg08690859	0.0798674	0.0170114	2.87567e-06	0.00453625	0.150649	0.0319808	3.40621e-06	0.0238584	0.0200503	0.236881	2	200333729	FLJ32063	FLJ32063	Island
cg17928286	0.0354631	0.00755503	2.88904e-06	0.00453625	0.0400951	0.0122593	0.00116515	0.0331824	0.0182876	0.0720598	1	205414220
cg00589371	0.0999264	0.0212886	2.89015e-06	0.00453625	0.0979141	0.0336434	0.00381546	-0.0396701	0.0261281	0.131562	18	63417783	CDH7;CDH7	CDH7	Island
cg18337222	0.0760279	0.0161998	2.90084e-06	0.00453625	0.0673869	0.0200317	0.000840429	-0.0109665	0.0259505	0.673393	3	99595254	C3orf26;FILIP1L;MIR548G;FILIP1L;FILIP1L	C3orf26;FILIP1L;MIR548G	S_Shore
cg02935338	0.0864881	0.0184369	2.93041e-06	0.00455332	0.0744761	0.0267776	0.00566867	0.0199161	0.020126	0.324361	18	25755847	CDH2	CDH2	Island
cg13850625	0.090782	0.0193618	2.96347e-06	0.0045954	0.123828	0.0390321	0.00163041	-0.00293346	0.0308919	0.924513	4	159131690	TMEM144;TMEM144	TMEM144	Island
cg18293662	0.0705648	0.015055	2.98583e-06	0.00461148	0.097144	0.0272832	0.000413845	0.005737	0.0143846	0.690814	3	27766054			S_Shore
cg02145259	-0.0392441	0.00837454	3.00069e-06	0.00462514	-0.0658401	0.0214819	0.00232163	NA	NA	NA	1	42876652	RIMKLA	RIMKLA
cg19447275	0.0889712	0.0189927	3.0244e-06	0.00465237	0.06795	0.0344534	0.049256	NA	NA	NA	9	35908428	LINC00961	LINC00961
cg13136510	0.0570801	0.0121867	3.03425e-06	0.0046582	0.0921028	0.0241423	0.000158623	0.0179275	0.0158176	0.258477	2	133174117	GPR39	GPR39	Island
cg23613857	0.0922937	0.0197159	3.07292e-06	0.0046802	0.0267269	0.0311598	0.391544	0.0523104	0.0228332	0.0237395	14	23356614	REM2	REM2	S_Shore
cg15415002	-0.0608357	0.0129979	3.08409e-06	0.00468794	-0.0947714	0.026401	0.000372067	NA	NA	NA	12	103496218
cg06254604	0.0538257	0.0115057	3.11783e-06	0.00472987	0.054525	0.017729	0.00224754	NA	NA	NA	16	66573734	TK2;TK2;TK2;TK2;TK2;TK2;TK2;TK2	TK2
cg13790603	0.154143	0.0329665	3.1543e-06	0.00477578	0.18332	0.0699915	0.00915086	-0.0366161	0.043036	0.396514	3	24536478	THRB;THRB;THRB	THRB	Island
cg25612698	0.0838958	0.0179451	3.16388e-06	0.00478087	0.159542	0.0431805	0.000251157	NA	NA	NA	4	124538171
cg02408601	0.065901	0.0140979	3.17298e-06	0.00478522	0.0712025	0.0226538	0.00179022	NA	NA	NA	6	134304789	TBPL1;TBPL1	TBPL1
cg12266442	-0.0654971	0.0140249	3.2418e-06	0.00486991	-0.0576678	0.0257555	0.0256923	NA	NA	NA	5	156778242	CYFIP2;CYFIP2;CYFIP2;CYFIP2	CYFIP2
cg07096110	-0.0411136	0.00880568	3.25875e-06	0.00488584	-0.0421294	0.0160228	0.00889885	-0.0230582	0.0312478	0.461985	3	48453989	PLXNB1;PLXNB1	PLXNB1
cg26872137	0.129378	0.027718	3.2794e-06	0.00490722	0.20202	0.0514488	0.00010141	0.000854845	0.0487904	0.986051	8	35092870	UNC5D	UNC5D	Island
cg17683427	0.116142	0.0248861	3.29116e-06	0.00490951	0.212044	0.0523449	6.13523e-05	NA	NA	NA	11	131780894	NTM;NTM;NTM;NTM;NTM;NTM;NTM	NTM	Island
cg07095995	0.0648396	0.0138998	3.32531e-06	0.00493245	0.0540493	0.027375	0.0490102	-0.00753782	0.0173084	0.664089	4	110223980	COL25A1;COL25A1	COL25A1	Island
cg27493772	-0.0477369	0.0102339	3.32832e-06	0.00493245	-0.0500568	0.0188477	0.00823018	-0.0192754	0.0125051	0.126335	13	111220321
cg00055876	-0.0787956	0.0168953	3.34157e-06	0.0049372	-0.100687	0.0303231	0.000979172	NA	NA	NA	2	106497031	NCK2;NCK2;NCK2	NCK2	N_Shore
cg00492381	0.0836998	0.0179475	3.34437e-06	0.0049372	0.0929619	0.0337898	0.00620141	NA	NA	NA	8	61740877	CHD7	CHD7
cg14515453	0.0546361	0.0117184	3.36276e-06	0.00495484	0.068623	0.023298	0.00341502	0.0222396	0.0234183	0.345	7	19158041	TWIST1	TWIST1	Island
cg00134731	-0.0669382	0.0143616	3.38765e-06	0.00497247	-0.0776509	0.0306116	0.011571	NA	NA	NA	1	119861382
cg06890553	0.0789266	0.0169373	3.40338e-06	0.00498331	0.11099	0.0364661	0.00249932	0.0766267	0.0276032	0.00644859	19	44556485	ZNF223	ZNF223
cg21497056	0.111625	0.0239556	3.40799e-06	0.00498331	0.176888	0.0414489	2.46557e-05	NA	NA	NA	7	70597354	WBSCR17	WBSCR17	Island
cg17072045	-0.059547	0.0127843	3.43806e-06	0.00501773	-0.0570833	0.0275244	0.0387116	NA	NA	NA	2	174224060	CDCA7;CDCA7	CDCA7	S_Shelf
cg13081720	0.0827704	0.0177768	3.46664e-06	0.00504986	0.0692951	0.0269703	0.0105445	0.0188962	0.0208884	0.367568	5	150399890	GPX3	GPX3	N_Shore
cg07377422	0.104446	0.0224401	3.49482e-06	0.00508129	0.109667	0.0331023	0.0010041	0.0190127	0.0310064	0.540949	19	46318633	RSPH6A	RSPH6A	Island
cg22963554	0.0882746	0.0189803	3.55506e-06	0.00514941	0.0878663	0.0394463	0.0264859	0.0082487	0.0190431	0.665734	15	79724739	KIAA1024	KIAA1024	Island
cg24467291	0.0588748	0.0126669	3.60535e-06	0.00521244	0.0617323	0.0253293	0.015232	-0.0198565	0.0162675	0.224623	12	122907814	CLIP1;CLIP1	CLIP1	S_Shore
cg15984718	0.0633068	0.0136227	3.61831e-06	0.00522136	0.0848808	0.025342	0.000886715	0.00656617	0.017949	0.715172	4	96470349	UNC5C	UNC5C	Island
cg00582644	-0.0702388	0.0151172	3.63375e-06	0.00523068	-0.0802815	0.0273277	0.00349577	NA	NA	NA	1	26331449
cg04457196	0.072489	0.0156024	3.63837e-06	0.00523068	0.0917847	0.0271288	0.000790369	0.00963914	0.0177868	0.588944	2	164593264	FIGN	FIGN	Island
cg19687311	-0.0675084	0.0145318	3.64633e-06	0.00523234	-0.0780709	0.0258512	0.00268796	NA	NA	NA	3	5063546
cg01660911	0.111197	0.0239436	3.67138e-06	0.00525847	0.177469	0.0588456	0.00272692	-0.00821412	0.056761	0.885219	22	17082772	psiTPTE22	psiTPTE22	N_Shore
cg13904970	0.146668	0.0316004	3.72089e-06	0.00526989	0.180321	0.057575	0.00186204	0.0448405	0.0798952	0.57568	5	123987667	ZNF608	ZNF608	Island
cg21209095	0.0765535	0.0164947	3.72461e-06	0.00526989	0.161867	0.037915	2.48694e-05	NA	NA	NA	4	158141581	GRIA2;GRIA2;GRIA2	GRIA2	Island
cg17504999	0.0872328	0.0187959	3.72553e-06	0.00526989	0.0879661	0.0376108	0.0198438	-0.0510073	0.0948421	0.591336	4	134072723	PCDH10;PCDH10	PCDH10	Island
cg07919443	0.0819598	0.0176612	3.73216e-06	0.00526989	0.0696955	0.0306578	0.0235528	0.0327145	0.0266723	0.222323	10	102419409			Island
cg05733135	0.0997285	0.0214901	3.73235e-06	0.00526989	0.151612	0.0385336	9.8301e-05	-0.0135066	0.0303	0.656592	11	27740876	BDNF;BDNF;BDNF;BDNF;BDNF	BDNF	Island
cg12796037	0.0948487	0.0204387	3.7327e-06	0.00526989	0.0700608	0.0240085	0.00372945	NA	NA	NA	18	7177330
cg03567830	0.0991763	0.0213715	3.7339e-06	0.00526989	0.279732	0.0588957	2.90201e-06	NA	NA	NA	20	61339871	NTSR1	NTSR1	Island
cg17180557	0.0726732	0.0156604	3.73416e-06	0.00526989	0.0920939	0.0335229	0.00628637	NA	NA	NA	11	128199233
cg26422488	0.135918	0.0292988	3.76204e-06	0.00529242	0.275052	0.0638362	2.06254e-05	0.0115357	0.036096	0.749895	5	16935950	MYO10;MYO10	MYO10	Island
cg17810176	0.0709133	0.0152968	3.81993e-06	0.00534725	0.0538381	0.023237	0.0210186	0.0103272	0.030069	0.731942	19	36035831	GAPDHS;TMEM147	GAPDHS;TMEM147	N_Shore
cg15482702	0.0652235	0.0140723	3.83727e-06	0.00534725	0.0516152	0.021375	0.0161896	NA	NA	NA	20	50179805	NFATC2;NFATC2;NFATC2;NFATC2	NFATC2	S_Shore
cg18384778	0.0794804	0.0171485	3.8378e-06	0.00534725	0.101388	0.0264629	0.000147377	0.0122167	0.0324315	0.7071	19	57618136			Island
cg02320481	0.123432	0.0266333	3.8446e-06	0.00534725	0.216823	0.0565566	0.000146603	-0.0254702	0.0447596	0.570394	13	110438578	IRS2;IRS2	IRS2	Island
cg03499808	0.0870986	0.0187992	3.8699e-06	0.00537273	0.0962882	0.0280008	0.000645449	0.00155455	0.0406779	0.96959	11	73020459	ARHGEF17	ARHGEF17	Island
cg26357587	0.0708786	0.0153006	3.88247e-06	0.00538047	0.0582235	0.0215793	0.00727888	0.0247347	0.0226816	0.277606	11	120110882	POU2F3	POU2F3	S_Shore
cg18299835	0.0413425	0.00892689	3.90446e-06	0.0053986	0.0525152	0.0190041	0.00598718	0.00746014	0.0155716	0.632817	19	13207445	NFIX	NFIX	Island
cg08965235	0.0669827	0.014466	3.92094e-06	0.0053986	0.0928114	0.027844	0.000937207	0.0265416	0.0211039	0.21088	11	65325158	LTBP3;LTBP3;LTBP3;LTBP3	LTBP3	Island
cg11991105	0.0690475	0.0149124	3.92363e-06	0.0053986	0.0609704	0.0266835	0.0228273	0.00922882	0.0196076	0.638716	6	144607911			Island
cg08613144	0.0477971	0.0103247	3.93943e-06	0.00541066	0.0498225	0.0172952	0.00418641	0.00989312	0.0341711	0.772687	2	133428836	LYPD1;LYPD1;LYPD1	LYPD1	Island
cg05916539	-0.0653893	0.0141296	3.96885e-06	0.00543167	-0.0602659	0.0242602	0.0133919	NA	NA	NA	20	34763531	EPB41L1;EPB41L1;EPB41L1;EPB41L1;EPB41L1	EPB41L1
cg15843262	0.0753004	0.0162755	3.99134e-06	0.00544947	0.120968	0.039054	0.00208677	-0.0267738	0.0464143	0.565286	2	25473895	DNMT3A;DNMT3A;DNMT3A	DNMT3A	N_Shore
cg16621816	0.0914949	0.0197804	4.01218e-06	0.00545878	0.131778	0.0407836	0.00134091	NA	NA	NA	2	47798256	KCNK12	KCNK12	Island
cg19072090	0.0491508	0.0106329	4.0699e-06	0.00552057	0.0382514	0.017051	0.025401	NA	NA	NA	2	25539093	DNMT3A;DNMT3A;DNMT3A	DNMT3A
cg13512987	0.0612263	0.0132561	4.1446e-06	0.00560241	0.0513886	0.0187052	0.00628171	0.0168547	0.0144804	0.24692	12	6898785	CD4;CD4	CD4
cg24387797	0.0942289	0.0204077	4.17204e-06	0.00561849	0.110597	0.0394582	0.00531244	NA	NA	NA	15	91414270	FURIN;FURIN	FURIN	N_Shore
cg14621053	0.0847431	0.0183569	4.1899e-06	0.00562411	0.118938	0.0310668	0.000148988	0.046631	0.0294446	0.116096	10	128077315	ADAM12;ADAM12	ADAM12	Island
cg24346629	0.158922	0.0344388	4.2264e-06	0.00564654	0.335567	0.0755584	1.163e-05	NA	NA	NA	3	74663689			Island
cg16310415	0.0642125	0.0139156	4.23018e-06	0.00564654	0.0646269	0.0209842	0.00222091	-0.00646433	0.0280535	0.818139	8	25898539	EBF2	EBF2	N_Shore
cg10822437	0.0800606	0.0173541	4.25167e-06	0.00564654	0.0686339	0.0268917	0.01107	NA	NA	NA	22	39683204
cg21621248	0.0763773	0.0165577	4.26292e-06	0.00564654	0.0821997	0.0275684	0.00304003	-0.0114804	0.021178	0.588919	2	80531842	CTNNA2;CTNNA2;LRRTM1	CTNNA2;LRRTM1	S_Shore
cg03228145	0.0865497	0.0187632	4.26418e-06	0.00564654	0.0973404	0.0324235	0.00284945	0.00391869	0.027702	0.887738	5	178204763	AACSL	AACSL
cg13407975	0.0803595	0.0174226	4.27143e-06	0.00564654	0.0542932	0.0231615	0.0195713	0.0534946	0.0329697	0.107333	19	18705946	CRLF1	CRLF1	Island
cg21296503	0.0632239	0.0137076	4.27281e-06	0.00564654	0.0525512	0.0234719	0.0256899	NA	NA	NA	11	45047882
cg05045210	0.049732	0.0107844	4.28936e-06	0.00564654	0.0487376	0.0182174	0.00777875	NA	NA	NA	15	30114829	TJP1;TJP1;TJP1;TJP1	TJP1	Island
cg08321271	-0.0601884	0.0130531	4.29898e-06	0.00564654	-0.10826	0.0316332	0.00068367	NA	NA	NA	6	89928426	GABRR1;GABRR1;GABRR1;GABRR1	GABRR1
cg07790887	-0.0617013	0.0133936	4.38678e-06	0.00572067	-0.06834	0.0277949	0.0143661	NA	NA	NA	1	84629127	PRKACB;PRKACB;PRKACB;PRKACB;PRKACB;PRKACB;PRKACB;PRKACB;PRKACB;PRKACB;PRKACB	PRKACB
cg23701784	0.0413734	0.00898114	4.38828e-06	0.00572067	0.058003	0.0212862	0.00671617	NA	NA	NA	2	227771291	RHBDD1;RHBDD1	RHBDD1
cg04343928	0.050514	0.0109713	4.44109e-06	0.00576996	0.0590057	0.0219052	0.00737771	-0.0107261	0.0262588	0.683385	16	85863576			Island
cg05329692	0.0566046	0.012299	4.47912e-06	0.00580956	0.0703055	0.024129	0.00377742	-0.002798	0.0187689	0.881652	10	102891280	TLX1NB;TLX1;TLX1	TLX1NB;TLX1	Island
cg10427074	-0.0520703	0.0113185	4.52044e-06	0.00583358	-0.0504162	0.0184665	0.00661365	NA	NA	NA	19	47167692	DACT3-AS1;DACT3-AS1	DACT3-AS1	S_Shelf
cg02889177	0.0578083	0.0125668	4.52798e-06	0.00583358	0.0466139	0.0199317	0.0198228	NA	NA	NA	3	171871212	FNDC3B;FNDC3B	FNDC3B
cg03593731	-0.0445608	0.00968929	4.55207e-06	0.00585279	-0.0989535	0.0296288	0.000916234	NA	NA	NA	2	201606256	AOX2P	AOX2P
cg12685846	0.0972428	0.0211457	4.55811e-06	0.00585279	0.0753331	0.0325042	0.0209805	0.031248	0.0324203	0.337059	15	30114814	TJP1;TJP1	TJP1	Island
cg17209310	-0.0765901	0.0166586	4.58101e-06	0.00587239	-0.0813328	0.0257775	0.00172251	NA	NA	NA	20	43930688	MATN4;MATN4;MATN4	MATN4	N_Shelf
cg20349344	0.108143	0.0235265	4.60265e-06	0.00587929	0.165586	0.0480562	0.0006299	NA	NA	NA	17	46659761			Island
cg07879213	-0.0650341	0.014151	4.62281e-06	0.00587929	-0.0770632	0.0287007	0.00754298	NA	NA	NA	14	63749933	RHOJ;RHOJ	RHOJ
cg17297065	0.0663038	0.014428	4.62791e-06	0.00587929	0.125533	0.0327297	0.000144948	NA	NA	NA	7	2550729	LFNG	LFNG
cg24824917	0.0589588	0.0128309	4.63735e-06	0.00587929	0.0643537	0.0220635	0.0037379	0.000361195	0.0161612	0.982204	19	1101716			N_Shelf
cg04006722	0.0533491	0.0116127	4.65998e-06	0.00587929	0.117999	0.0259226	7.10292e-06	0.0163002	0.0401568	0.685263	4	157997173	GLRB;GLRB;GLRB	GLRB	Island
cg08141424	0.0664329	0.0144608	4.66059e-06	0.00587929	0.102543	0.0243859	3.24783e-05	0.0131051	0.0152646	0.392323	3	73674087	PDZRN3	PDZRN3	Island
cg20649017	0.0448737	0.00976806	4.66234e-06	0.00587929	0.042895	0.0195004	0.028407	0.00493523	0.0187058	0.792398	2	176980837	HOXD10	HOXD10	Island
cg26935218	-0.055191	0.0120149	4.67036e-06	0.00587929	-0.0752326	0.0242171	0.00202567	NA	NA	NA	17	47537171	LOC101927207	LOC101927207
cg23156391	-0.0755961	0.016457	4.67048e-06	0.00587929	-0.0887251	0.029955	0.00323796	NA	NA	NA	3	169641044	SAMD7;SAMD7;SAMD7	SAMD7
cg10077746	0.0911056	0.0198436	4.72323e-06	0.00593598	0.090797	0.0441275	0.0402598	0.0367417	0.031457	0.245088	12	89743788	DUSP6;DUSP6	DUSP6	N_Shore
cg22065614	0.0870737	0.0189723	4.76063e-06	0.00596349	0.13216	0.0392532	0.000835202	0.0130212	0.0407359	0.749826	4	157997360	GLRB;GLRB;GLRB;GLRB;GLRB	GLRB	Island
cg04369211	-0.0505701	0.0110219	4.79124e-06	0.005988	-0.0889342	0.0275877	0.00136661	NA	NA	NA	5	138783504
cg08363001	-0.0497683	0.0108476	4.79576e-06	0.005988	-0.0436663	0.0141594	0.00219079	-0.00709221	0.0183841	0.700411	10	10945277
cg13145193	-0.0637063	0.0138874	4.80965e-06	0.0059956	-0.107428	0.0338175	0.00160243	NA	NA	NA	7	105926817	NAMPT	NAMPT	S_Shore
cg27447874	0.0691679	0.015083	4.84453e-06	0.00601836	0.0629393	0.0208167	0.00265948	-0.0257139	0.0165373	0.122383	1	165346015
cg09264411	0.0575765	0.0125561	4.85138e-06	0.00601836	0.044744	0.0223132	0.0455864	NA	NA	NA	3	48471522	PLXNB1;PLXNB1	PLXNB1	S_Shore
cg21108628	-0.0709842	0.0154943	4.94874e-06	0.0061194	-0.063596	0.0258001	0.0141054	NA	NA	NA	8	28022272	ELP3;ELP3;ELP3;ELP3;ELP3;ELP3	ELP3
cg06784574	-0.0472356	0.0103136	4.98127e-06	0.00614974	-0.0518207	0.0214721	0.0162415	NA	NA	NA	16	46745827	MYLK3;MYLK3	MYLK3
cg08185661	0.0485446	0.0106011	4.9989e-06	0.00615118	0.0552939	0.0247387	0.0259524	0.025483	0.0218547	0.24602	11	7273498	SYT9	SYT9	Island
cg20866075	0.0345455	0.00754467	5.00828e-06	0.00615118	0.0284991	0.0131539	0.0308606	0.0168487	0.0203388	0.40908	17	77777010			Island
cg10314082	-0.0689293	0.0150571	5.03026e-06	0.00615118	-0.0750418	0.0266765	0.00514954	NA	NA	NA	20	39291107
cg19078576	0.156036	0.0340849	5.03042e-06	0.00615118	0.251828	0.0683222	0.000259567	0.0236908	0.0570547	0.67876	5	17217877	BASP1;LOC285696;BASP1	BASP1;LOC285696	Island
cg26333652	0.0586678	0.0128177	5.04901e-06	0.00615188	0.0745167	0.0188274	8.89995e-05	-0.00922015	0.0311267	0.76758	5	2750758	IRX2;IRX2	IRX2	Island
cg21740960	-0.0835982	0.0182654	5.05429e-06	0.00615188	-0.0690515	0.0277293	0.0131737	NA	NA	NA	6	139236178	REPS1;REPS1;REPS1;REPS1	REPS1
cg14575131	-0.0542894	0.0118618	5.05499e-06	0.00615188	-0.0722087	0.0304639	0.0182405	NA	NA	NA	22	31933466	SFI1;SFI1;SFI1;SFI1;SFI1	SFI1
cg24368848	0.0919055	0.0200905	5.10888e-06	0.00620117	0.179426	0.0458677	0.000108097	-0.0214432	0.0685682	0.754991	19	58545160	ZSCAN1	ZSCAN1	Island
cg13944175	0.106539	0.0232901	5.11192e-06	0.00620117	0.142392	0.0316394	8.91224e-06	-0.0546541	0.0405393	0.180153	19	52222698	HAS1	HAS1	Island
cg22282889	0.0664266	0.0145224	5.12115e-06	0.00620117	0.0707448	0.0213745	0.00101737	NA	NA	NA	1	78354065	NEXN;NEXN;NEXN-AS1	NEXN;NEXN-AS1	N_Shore
cg09662638	-0.0683525	0.0149444	5.12774e-06	0.00620117	-0.0530234	0.021327	0.0133221	-0.00154607	0.0150092	0.918141	3	53795946	CACNA1D;CACNA1D;CACNA1D	CACNA1D
cg09072859	0.0907035	0.0198442	5.2013e-06	0.00626904	0.21243	0.0503598	3.04809e-05	-0.0448902	0.0533898	0.40247	11	132934128	OPCML	OPCML	Island
cg24309428	0.0605037	0.0132382	5.21072e-06	0.00626904	0.0832016	0.0261479	0.00157449	-0.00828321	0.0151324	0.585253	11	89224381	NOX4;NOX4;NOX4;NOX4	NOX4	N_Shore
cg05129265	0.0516466	0.0113008	5.21646e-06	0.00626904	-0.0387085	0.0132504	0.00360395	NA	NA	NA	8	48295993	SPIDR;SPIDR;SPIDR;SPIDR	SPIDR
cg03014628	0.0837965	0.0183378	5.22986e-06	0.00627533	0.135047	0.0338487	7.86033e-05	-0.0229159	0.0214074	0.28649	5	57879001	RAB3C;RAB3C	RAB3C	Island
cg15684702	0.0393069	0.00860473	5.26844e-06	0.00630965	0.0360531	0.0177475	0.0428728	0.0344527	0.0208603	0.101173	1	45297445	PTCH2;PTCH2	PTCH2
cg15613567	0.0903743	0.0197885	5.29456e-06	0.00630965	0.157317	0.0406102	0.000126053	0.015547	0.0316433	0.624123	10	134901497	GPR123;GPR123	GPR123	Island
cg17275700	0.10866	0.0237927	5.29633e-06	0.00630965	0.174912	0.0571561	0.00235966	-0.0156126	0.0578709	0.787804	4	91049007	FAM190A	FAM190A	Island
cg15565057	0.0878803	0.0192432	5.29947e-06	0.00630965	0.0651157	0.0305802	0.0338334	0.00974699	0.0229578	0.671636	1	207140871	FCAMR;FCAMR;FCAMR;FCAMR	FCAMR
cg01046104	0.0789594	0.0172924	5.31625e-06	0.0063101	0.0878262	0.0386629	0.0236367	-0.0204026	0.022931	0.375551	19	58095588	ZIK1	ZIK1	Island
cg04174014	0.0813537	0.0178185	5.32777e-06	0.00631401	0.104808	0.031867	0.00109383	NA	NA	NA	7	79763794	GNAI1;GNAI1	GNAI1	Island
cg19843036	0.0707839	0.0155054	5.3422e-06	0.00632137	0.0784075	0.0239095	0.00113008	0.0247294	0.019177	0.200122	4	159131516	TMEM144;TMEM144	TMEM144	Island
cg22768287	-0.0676292	0.0148156	5.35145e-06	0.00632259	-0.0695811	0.0247145	0.00510678	NA	NA	NA	12	93781658	NUDT4P2;NUDT4P1;NUDT4;NUDT4;NUDT4;NUDT4;NUDT4	NUDT4P2;NUDT4P1;NUDT4
cg14326196	0.136041	0.0298068	5.36775e-06	0.00632853	0.136382	0.0490026	0.00564231	-0.108299	0.0722051	0.136344	9	116860650	KIF12	KIF12	Island
cg26741793	-0.0596726	0.0130749	5.37293e-06	0.00632853	-0.0379203	0.0171455	0.0275853	NA	NA	NA	1	94138067	BCAR3;BCAR3;BCAR3	BCAR3
cg17449954	0.0948375	0.0207911	5.43507e-06	0.00637562	0.0767276	0.028346	0.00709373	0.00172087	0.039636	0.965448	1	40105667	HEYL	HEYL	Island
cg06946543	0.0750535	0.0164574	5.46025e-06	0.00637562	0.11671	0.0463479	0.0121883	-0.0124695	0.0199754	0.533781	13	76377366	LMO7;LMO7	LMO7
cg13766044	0.0448627	0.00983735	5.46062e-06	0.00637562	0.0197105	0.0202488	0.330976	0.0358062	0.0137126	0.00974289	17	39968772	FKBP10;SC65	FKBP10;SC65	S_Shore
cg20742784	0.0966041	0.0211841	5.46657e-06	0.00637562	-0.0790111	0.0377573	0.0370369	NA	NA	NA	5	43397451	CCL28;CCL28;CCL28;CCL28	CCL28	S_Shore
cg04854328	0.0627998	0.0137725	5.47771e-06	0.00637562	0.0721689	0.0232672	0.00205711	-0.00521659	0.0165431	0.753061	5	92914828	FLJ42709;FLJ42709	FLJ42709	Island
cg00916884	0.142824	0.0313242	5.48407e-06	0.00637562	0.269038	0.0686257	0.000104495	-0.029395	0.0983851	0.765634	16	56666334	MT1M	MT1M	Island
cg08446900	0.102729	0.0225322	5.49254e-06	0.00637562	0.15246	0.0375897	5.97764e-05	0.000400351	0.0394376	0.991918	17	38501519	RARA;RARA;RARA;RARA	RARA	Island
cg08270223	0.0636642	0.0139642	5.4958e-06	0.00637562	0.0863899	0.024367	0.000438091	0.0133493	0.0177859	0.454313	5	178322770	ZFP2	ZFP2	Island
cg00762869	0.0590915	0.0129698	5.57421e-06	0.00643023	0.0536631	0.0213133	0.012193	NA	NA	NA	7	86274133	GRM3;GRM3	GRM3
cg22143698	0.0877726	0.0192684	5.5955e-06	0.00643999	0.0740049	0.0362839	0.04204	0.029686	0.0218032	0.175884	5	10608058	ANKRD33B	ANKRD33B
cg11549972	0.0559596	0.0122863	5.61225e-06	0.00643999	0.0607659	0.0201646	0.00275074	0.00489139	0.0144251	0.735147	12	103358649			N_Shore
cg10400390	0.0340163	0.00746882	5.61717e-06	0.00643999	0.0282884	0.0158021	0.0741853	0.0343502	0.014511	0.0195099	1	27853797			N_Shore
cg08365738	0.0678704	0.0149031	5.62559e-06	0.00643999	0.0724643	0.0316791	0.0227048	-0.0115862	0.018769	0.538247	3	112324301	CCDC80;CCDC80	CCDC80
cg13392687	0.0803839	0.0176512	5.62846e-06	0.00643999	0.123061	0.0405284	0.00255086	0.00807595	0.0302558	0.789999	11	94502558	AMOTL1	AMOTL1	Island
cg14568830	0.0947229	0.0208017	5.63903e-06	0.00643999	0.16942	0.0354628	2.48764e-06	0.00523156	0.0415896	0.900096	10	23463243			Island
cg04681600	0.0495647	0.0108851	5.64339e-06	0.00643999	0.0810359	0.0235746	0.000648535	0.0115339	0.0128239	0.370279	14	38725536	CLEC14A;CLEC14A	CLEC14A	Island
cg13562176	0.0787252	0.0172969	5.69812e-06	0.0064832	0.0704713	0.0293429	0.016775	NA	NA	NA	16	4544400	HMOX2;HMOX2;HMOX2;HMOX2;HMOX2;HMOX2;HMOX2;HMOX2;HMOX2	HMOX2
cg02973469	0.0691481	0.0151941	5.70941e-06	0.00648645	0.117801	0.0465493	0.0117658	0.0254815	0.0353509	0.471909	11	126152481	TIRAP;TIRAP	TIRAP	N_Shore
cg13963553	0.0732705	0.0161019	5.72405e-06	0.00648845	0.065167	0.0261103	0.0129631	0.0237887	0.020112	0.239223	11	123525669	SCN3B;SCN3B	SCN3B	Island
cg15123984	0.124922	0.0274537	5.72804e-06	0.00648845	0.133514	0.0420517	0.00161274	0.0220897	0.0356812	0.537057	5	174151634	MSX2;MSX2	MSX2	Island
cg08198400	0.0599327	0.0131761	5.77337e-06	0.00651743	0.0810301	0.0338049	0.0169895	NA	NA	NA	9	112402919	PALM2	PALM2	Island
cg10540573	-0.0308267	0.006778	5.78839e-06	0.00651743	-0.064927	0.0198205	0.00114485	0.00355714	0.0110142	0.747296	2	218869684
cg00335712	0.101765	0.0223768	5.79542e-06	0.00651743	0.267024	0.0550458	1.76909e-06	0.204358	0.0770518	0.00913545	4	94749865	ATOH1	ATOH1	Island
cg21277869	0.107027	0.023534	5.79599e-06	0.00651743	0.100133	0.0486027	0.0400383	NA	NA	NA	18	77163586	NFATC1;NFATC1;NFATC1;NFATC1;NFATC1;NFATC1;NFATC1;NFATC1;NFATC1;NFATC1	NFATC1	N_Shelf
cg17389504	0.0461002	0.0101377	5.80637e-06	0.00651957	0.041927	0.0204172	0.0406831	-0.00988787	0.0155504	0.525634	10	28034853	MKX	MKX	Island
cg26931862	0.102044	0.0224457	5.83737e-06	0.00654482	0.171128	0.0388856	1.39431e-05	0.0656246	0.0422068	0.12267	12	54349169	HOXC12	HOXC12	Island
cg17108629	0.0774876	0.0170816	6.11524e-06	0.00677762	0.051354	0.0212002	0.0158593	-0.0177542	0.0225878	0.433338	11	87908805	RAB38	RAB38	S_Shore
cg04598121	0.0553624	0.0122044	6.11675e-06	0.00677762	0.0779259	0.0196983	9.01044e-05	0.0208598	0.0167385	0.214988	8	57358505	PENK;PENK	PENK	Island
cg09246203	-0.0516544	0.0113873	6.12112e-06	0.00677762	-0.0761949	0.0207421	0.0002722	-0.0505019	0.0187065	0.00798705	3	114018592	TIGIT	TIGIT
cg18297196	0.113515	0.0250266	6.13137e-06	0.00677762	0.0975546	0.0350419	0.0056188	0.00985373	0.03056	0.74767	6	41168941	TREML2	TREML2
cg06810647	0.0757884	0.0167092	6.13298e-06	0.00677762	0.0785558	0.0248137	0.00166194	-0.00234926	0.0190989	0.902307	16	1665094	CRAMP1L	CRAMP1L	Island
cg12219570	-0.0519926	0.0114637	6.14126e-06	0.00677762	-0.0959598	0.0261361	0.000273955	-0.0300089	0.0222939	0.180994	2	174086439	ZAK;ZAK	ZAK
cg01711160	0.0909081	0.0200441	6.14193e-06	0.00677762	0.122074	0.0312645	0.000110707	0.0191108	0.019427	0.327175	14	85996499	FLRT2;FLRT2	FLRT2	Island
cg25744767	0.134708	0.0297054	6.15957e-06	0.00678423	0.156469	0.0584923	0.00778324	-0.0146182	0.0492501	0.767168	7	79764178	GNAI1;GNAI1	GNAI1	Island
cg16065021	0.0558805	0.0123232	6.16556e-06	0.00678423	0.0788366	0.0188009	3.38236e-05	0.0106856	0.0233687	0.648316	12	127940654			Island
cg14335579	0.047344	0.0104449	6.21912e-06	0.00681831	0.0623394	0.0199811	0.00194042	0.00938941	0.0144969	0.518407	14	79745997	NRXN3;NRXN3;NRXN3;NRXN3;NRXN3	NRXN3	Island
cg04741449	0.0514504	0.0113525	6.23806e-06	0.00682494	0.0633281	0.0227342	0.00559489	NA	NA	NA	2	101947106
cg08345372	0.0529493	0.0116859	6.26833e-06	0.00684832	0.0416384	0.0208354	0.0463409	-0.0207245	0.0454436	0.649236	16	21289812	CRYM;CRYM	CRYM	Island
cg10928087	0.0719156	0.0158783	6.3233e-06	0.00687974	0.0658018	0.0284745	0.0213522	-0.032061	0.032272	0.322444	3	46923937	PTH1R	PTH1R	Island
cg10238818	0.1082	0.0238897	6.32392e-06	0.00687974	0.119456	0.0420421	0.00471998	NA	NA	NA	21	27945554	CYYR1;CYYR1	CYYR1	Island
cg21998264	0.0554615	0.0122481	6.35376e-06	0.00689647	0.0912298	0.0237406	0.000141465	NA	NA	NA	8	132054110	ADCY8	ADCY8	Island
cg14270292	0.105103	0.0232116	6.35724e-06	0.00689647	0.111224	0.0444987	0.0128531	0.00274517	0.0276812	0.921107	6	133562494	EYA4;EYA4;EYA4;EYA4;EYA4;EYA4	EYA4	Island
cg09826050	0.0849103	0.0187557	6.38279e-06	0.00690695	0.118321	0.0315828	0.000207072	-0.0342432	0.0220237	0.122902	1	217310174	ESRRG	ESRRG	N_Shore
cg03167683	0.0742695	0.0164055	6.38486e-06	0.00690695	0.107501	0.0282799	0.000166171	0.00810567	0.0205314	0.693718	17	47210368	B4GALNT2;B4GALNT2;B4GALNT2;B4GALNT2	B4GALNT2	Island
cg24587175	0.0745709	0.0164734	6.39556e-06	0.00690856	0.0906343	0.035048	0.0100757	-0.0152612	0.0359529	0.671698	10	105670608	OBFC1	OBFC1
cg20293716	0.0725958	0.0160381	6.40431e-06	0.00690856	0.0747842	0.0303719	0.0142188	-0.0346836	0.0230412	0.134744	3	122514443	DIRC2	DIRC2	Island
cg10592780	-0.0564879	0.0124819	6.43117e-06	0.0069251	-0.0926954	0.0232023	7.66829e-05	NA	NA	NA	21	39610290	KCNJ15;KCNJ15;KCNJ15	KCNJ15
cg27549952	0.0573719	0.0126787	6.44665e-06	0.0069251	0.122613	0.0284833	2.09839e-05	-0.0292897	0.0338012	0.388144	12	88974484	KITLG;KITLG	KITLG	Island
cg14615336	0.0721226	0.0159419	6.47596e-06	0.00692756	0.0819848	0.0313831	0.00933937	0.00403748	0.0204469	0.843812	1	50489567	AGBL4;AGBL4	AGBL4	Island
cg22654396	-0.0413285	0.00913658	6.49642e-06	0.00692891	-0.0740937	0.0198325	0.000214257	NA	NA	NA	4	141048293	MAML3	MAML3
cg07637213	0.0398799	0.00881734	6.51192e-06	0.00692891	0.0400312	0.0141344	0.00485428	-0.0214316	0.0174736	0.222336	10	50820604	CHAT;SLC18A3;CHAT;CHAT;CHAT;CHAT;CHAT;CHAT;SLC18A3	CHAT;SLC18A3	N_Shore
cg14868574	0.0832221	0.0184006	6.51516e-06	0.00692891	0.0816909	0.0336845	0.015757	0.0190251	0.0215147	0.37766	5	42423718	GHR	GHR	Island
cg08498942	0.0440548	0.00974174	6.53098e-06	0.00692891	0.057021	0.0181936	0.00185315	0.0181978	0.0148474	0.222638	6	42110188	C6orf132;C6orf132	C6orf132	Island
cg13192952	0.0843796	0.0186597	6.53834e-06	0.00692891	0.153332	0.0447614	0.000677438	NA	NA	NA	17	49315863	MBTD1	MBTD1
cg00651087	0.0974059	0.0215413	6.54487e-06	0.00692891	0.091112	0.0399014	0.0229368	-0.0120642	0.0461157	0.794142	10	103539519			Island
cg19183709	0.092635	0.0204875	6.55337e-06	0.00692891	0.126056	0.0344952	0.000292058	NA	NA	NA	4	682831	MFSD7;MFSD7;MFSD7	MFSD7	Island
cg25116132	0.0700669	0.0154973	6.56252e-06	0.00692891	0.0970534	0.0312945	0.00206042	NA	NA	NA	6	93750333
cg26306522	-0.0658284	0.0145612	6.57594e-06	0.00692891	-0.0805263	0.0282662	0.00461348	NA	NA	NA	16	30467696
cg06747440	0.0759351	0.0167981	6.58666e-06	0.00692891	0.112865	0.0324248	0.000553682	NA	NA	NA	1	70033938			Island
cg19274890	0.138286	0.0305928	6.59434e-06	0.00692891	0.22089	0.0422061	2.6839e-07	NA	NA	NA	7	153584042	DPP6	DPP6	Island
cg16107617	0.0862121	0.0190789	6.64046e-06	0.00695837	0.145737	0.045639	0.00151982	NA	NA	NA	4	47917040	NFXL1;NFXL1;NFXL1;NFXL1;LOC101927157	NFXL1;LOC101927157	S_Shore
cg09900242	0.0920523	0.020374	6.65882e-06	0.00695995	0.149255	0.0416038	0.000375821	0.00722725	0.0331857	0.827987	16	68676451			Island
cg15861585	0.0842838	0.0186559	6.66861e-06	0.00695995	0.123934	0.0345064	0.000369963	0.0471008	0.0370434	0.20599	11	637038	DRD4	DRD4	Island
cg24458682	0.047827	0.0105864	6.66912e-06	0.00695995	0.0518297	0.0179243	0.00404178	NA	NA	NA	1	167722476	MPZL1;MPZL1;MPZL1	MPZL1
cg05686497	0.100121	0.0221651	6.69117e-06	0.00697349	0.179536	0.0397017	8.1179e-06	0.0408844	0.0497256	0.41252	5	127874587	FBN2	FBN2	Island
cg23325963	0.0742464	0.0164396	6.71557e-06	0.00698534	0.123634	0.0325205	0.000166537	0.0685496	0.0329738	0.039701	2	45160093			Island
cg11811510	0.0791461	0.0175316	6.77296e-06	0.00701123	0.063687	0.032318	0.0494715	-0.0369826	0.0226497	0.105342	19	43032683	CEACAM1;CEACAM1	CEACAM1
cg05429448	0.0857109	0.0189881	6.79048e-06	0.00701992	0.0695176	0.0233331	0.00305766	0.0284134	0.0206221	0.170811	3	101659630	LOC152225	LOC152225
cg22570970	0.0663286	0.0146965	6.81224e-06	0.00703297	0.0353684	0.0161702	0.0292923	0.0216467	0.021955	0.326013	6	15401067	JARID2	JARID2
cg00479463	-0.0362746	0.00804225	6.89954e-06	0.00708489	-0.0703444	0.0185195	0.000167572	-0.0294484	0.0161382	0.0704983	19	33726786			Island
cg25773259	-0.0551513	0.0122274	6.90077e-06	0.00708489	-0.0642265	0.0271172	0.0183262	-0.00716347	0.0216283	0.741145	12	94019073
cg15577373	0.0628615	0.0139371	6.90399e-06	0.00708489	0.0647293	0.023459	0.00605751	0.0103388	0.0189884	0.587112	2	48642414
cg25570278	0.0785076	0.0174066	6.90859e-06	0.00708489	0.1223	0.0361162	0.000778309	0.023085	0.0392779	0.557833	14	23306509	MMP14	MMP14	Island
cg15549927	0.052284	0.0115989	6.99105e-06	0.00713382	0.0886108	0.0215132	4.67633e-05	-0.0085197	0.0175316	0.627877	7	153749756	DPP6;DPP6	DPP6	Island
cg02167438	0.071732	0.015914	6.997e-06	0.00713382	0.078526	0.0248461	0.00169575	0.0162502	0.0280371	0.563253	20	9819697	PAK7;PAK7	PAK7	Island
cg10653163	0.0817467	0.0181364	7.00268e-06	0.00713382	0.068566	0.0346055	0.0482424	-0.00779403	0.0221511	0.725555	12	109124059	CORO1C	CORO1C	N_Shore
cg04053295	-0.0364233	0.0080817	7.01677e-06	0.00713619	-0.0877128	0.0205466	2.44794e-05	NA	NA	NA	10	80716301	ZMIZ1-AS1;ZMIZ1-AS1;ZMIZ1-AS1	ZMIZ1-AS1
cg17979977	-0.0445686	0.00989084	7.04429e-06	0.00713619	-0.071706	0.0228375	0.001817	NA	NA	NA	21	44899502	LINC00313	LINC00313
cg10279936	0.103465	0.0229622	7.0498e-06	0.00713619	0.0998905	0.0496927	0.0450823	NA	NA	NA	12	113772148	SLC8B1	SLC8B1	N_Shore
cg02193859	-0.0684907	0.0152042	7.08831e-06	0.00716412	-0.0915143	0.0299359	0.00237972	NA	NA	NA	18	77960683	PARD6G	PARD6G
cg07358855	0.0552616	0.0122684	7.09842e-06	0.00716492	0.0636197	0.0213876	0.00311718	-0.0189344	0.0139111	0.175963	8	99960843	OSR2;OSR2	OSR2	Island
cg15882363	-0.0740623	0.0164461	7.13373e-06	0.00718513	-0.0810065	0.025322	0.00148701	NA	NA	NA	16	9055758	USP7	USP7	N_Shore
cg14792595	-0.0718393	0.0159586	7.1914e-06	0.00722806	-0.0630616	0.0292827	0.0318911	NA	NA	NA	22	50980925			N_Shore
cg18044383	0.0786821	0.0174811	7.21199e-06	0.00722806	0.105297	0.026666	9.27378e-05	0.0221665	0.0261635	0.398501	18	59001158			Island
cg09689592	0.0560966	0.0124645	7.2287e-06	0.00723001	0.0601113	0.0212833	0.004973	NA	NA	NA	12	54809197	ITGA5;LOC102724050;LOC102724050	ITGA5;LOC102724050	N_Shelf
cg14739151	0.0724729	0.016105	7.24438e-06	0.00723057	0.148804	0.0407605	0.000296598	NA	NA	NA	2	154728234	GALNT13	GALNT13	Island
cg13246090	0.0528568	0.0117462	7.24807e-06	0.00723057	0.0387861	0.0195817	0.0483083	NA	NA	NA	3	195271831			S_Shore
cg18604419	-0.0496147	0.0110282	7.28209e-06	0.0072551	-0.0579548	0.0243958	0.0179988	0.0340398	0.0221935	0.12781	14	101513037	MIR889;MIR539	MIR889;MIR539
cg27537628	0.0816733	0.018157	7.30686e-06	0.00726102	0.108378	0.0327131	0.00100671	0.0153312	0.0230479	0.507186	19	56159288	CCDC106;CCDC106	CCDC106	Island
cg09362033	0.0778607	0.0173094	7.30691e-06	0.00726102	0.109317	0.0387436	0.00501997	NA	NA	NA	20	48341539
cg23330270	-0.064716	0.0143881	7.31684e-06	0.0072615	-0.076971	0.0238172	0.00133316	NA	NA	NA	12	1963205	CACNA2D4;CACNA2D4	CACNA2D4
cg06759374	0.0883941	0.0196576	7.35746e-06	0.00727106	0.0988594	0.0389829	0.011593	-0.0263413	0.0273839	0.338152	3	22414364			Island
cg02010196	0.10373	0.0230692	7.36424e-06	0.00727106	0.241163	0.0542736	1.15287e-05	0.0644294	0.0538972	0.234365	5	146889275			Island
cg27628315	-0.0650767	0.0144749	7.38754e-06	0.00727535	-0.0980571	0.0343422	0.00451798	NA	NA	NA	2	109765835	SH3RF3	SH3RF3
cg23898322	-0.0579089	0.0128815	7.39772e-06	0.00727606	-0.0708378	0.0235901	0.00284407	NA	NA	NA	20	9191844	PLCB4	PLCB4
cg01628862	0.0857316	0.0190747	7.43223e-06	0.00730067	0.0608721	0.0291949	0.0376883	NA	NA	NA	4	89978381	FAM13A	FAM13A
cg25706530	0.0579404	0.0128936	7.45909e-06	0.0073177	0.0604435	0.021722	0.00564834	NA	NA	NA	18	31802545	NOL4;NOL4;NOL4;NOL4;NOL4	NOL4	Island
cg10729835	-0.0517617	0.0115196	7.47176e-06	0.0073208	-0.0505994	0.0194754	0.00971822	NA	NA	NA	10	101649405	DNMBP	DNMBP
cg10454912	0.0483348	0.0107603	7.52093e-06	0.00735024	0.0512602	0.0245551	0.0374598	NA	NA	NA	2	45167369	SIX3-AS1;SIX3-AS1	SIX3-AS1	S_Shore
cg13038544	-0.0415211	0.00924875	7.61172e-06	0.00738138	-0.0540669	0.0161069	0.000862753	-0.0200513	0.0161926	0.218116	12	57588198	LRP1;MIR1228	LRP1;MIR1228
cg03646261	0.0354754	0.00790297	7.62957e-06	0.00738138	0.0295716	0.0132303	0.0259549	0.0113771	0.0136661	0.406759	2	45235408	SIX2	SIX2	N_Shore
cg24328125	0.0964003	0.0214853	7.70342e-06	0.00744347	0.239093	0.0567402	3.12197e-05	0.0499845	0.0515451	0.334129	12	126168546			Island
cg11201710	0.0595091	0.0132657	7.7337e-06	0.00746335	0.052008	0.0218159	0.017589	-0.0124251	0.0131908	0.348539	3	192232468	FGF12	FGF12	Island
cg01357292	0.0774133	0.0172603	7.76627e-06	0.00747602	0.078782	0.0359021	0.028773	-0.0210169	0.0203866	0.304598	3	42947771	ZNF662;ZNF662;ZNF662	ZNF662	Island
cg08110785	0.0634273	0.014147	7.82409e-06	0.00751288	0.057541	0.0260568	0.0278169	-0.00618977	0.0179758	0.731179	17	55952217	CUEDC1	CUEDC1
cg12542584	0.0529388	0.0118093	7.84751e-06	0.00751659	0.0635352	0.0223519	0.00470829	-0.0216104	0.0143926	0.135843	19	5536532			Island
cg12964144	0.0528183	0.0117865	7.90348e-06	0.00755077	0.0169698	0.0237223	0.474831	0.0280641	0.0136127	0.0413924	17	5974448	WSCD1	WSCD1	Island
cg15858239	0.142924	0.0318993	7.93227e-06	0.00755077	0.234439	0.062929	0.000223201	0.0180499	0.0524789	0.73153	8	63161609	NKAIN3;NKAIN3	NKAIN3	Island
cg09090724	0.0665903	0.0148634	7.94405e-06	0.00755263	0.176546	0.039394	9.70519e-06	0.0194543	0.0410538	0.636135	3	132757267	TMEM108;TMEM108;TMEM108;TMEM108	TMEM108	Island
cg19613194	0.07713	0.0172182	7.96616e-06	0.00756431	0.105383	0.0357863	0.00341647	0.02176	0.0189775	0.253854	13	35516223	NBEA	NBEA
cg26920483	-0.0684422	0.0152829	8.01094e-06	0.00756927	-0.0888419	0.0243926	0.000305646	NA	NA	NA	6	107404438	BEND3	BEND3
cg08860136	-0.0246859	0.00551293	8.03095e-06	0.00756975	-0.0415091	0.0168475	0.01416	0.00516711	0.015012	0.731243	17	7111414	DLG4;DLG4	DLG4	S_Shelf
cg15884430	-0.0586027	0.0130901	8.06657e-06	0.00759402	-0.0834664	0.0250662	0.000946504	-0.0128154	0.0173754	0.462539	5	170819088	NPM1;NPM1;NPM1	NPM1	S_Shelf
cg08100806	0.0819315	0.0183049	8.10067e-06	0.00761679	0.135828	0.0428409	0.0016397	NA	NA	NA	16	65157054	CDH11;CDH11	CDH11	Island
cg02541582	0.0848381	0.0189596	8.14795e-06	0.0076519	0.0716908	0.0314287	0.0230566	0.00730162	0.0182451	0.689734	2	64069798	UGP2;UGP2	UGP2	S_Shore
cg07179753	0.0982858	0.0219671	8.16531e-06	0.00765885	0.115426	0.0347221	0.000968465	NA	NA	NA	15	94406247	LOC101927153	LOC101927153
cg03270395	0.0866895	0.0193776	8.1858e-06	0.00765938	0.110732	0.0453522	0.0150479	0.0216783	0.0216084	0.317762	6	111888620	TRAF3IP2;TRAF3IP2;TRAF3IP2;TRAF3IP2;TRAF3IP2	TRAF3IP2
cg11896024	-0.0586535	0.0131124	8.20633e-06	0.00766927	-0.0699293	0.0208206	0.000856771	NA	NA	NA	5	16738723	MYO10	MYO10
cg05646686	0.0474219	0.0106021	8.21696e-06	0.00766988	0.0602561	0.0207893	0.00396072	-0.00451867	0.0162993	0.782104	14	33402368			Island
cg00812833	0.0539736	0.0120685	8.23927e-06	0.00767209	0.054247	0.0225308	0.016503	0.0190364	0.0169515	0.263725	1	242687412	PLD5	PLD5	Island
cg03568858	0.0412973	0.00923555	8.26681e-06	0.00768778	0.0536507	0.0212833	0.0121251	-0.0130817	0.0141172	0.355911	7	100465221	TRIP6	TRIP6	S_Shore
cg01561807	-0.0469659	0.0105049	8.29361e-06	0.00769473	-0.0461599	0.0210075	0.0285642	-0.0375197	0.0278089	0.179824	13	114307602	ATP4B	ATP4B
cg03117976	0.117787	0.0263517	8.3342e-06	0.00772309	0.151168	0.0383954	9.77383e-05	NA	NA	NA	18	11149435	FAM38B	FAM38B	Island
cg00884040	0.0832954	0.0186413	8.39099e-06	0.00775937	0.115142	0.0258041	1.04836e-05	NA	NA	NA	16	6069401	RBFOX1;RBFOX1;RBFOX1;RBFOX1;RBFOX1	RBFOX1	Island
cg16059405	0.0414145	0.00926859	8.39354e-06	0.00775937	0.068384	0.0176769	0.000127987	NA	NA	NA	8	4851969	CSMD1;CSMD1	CSMD1	Island
cg00327355	0.049963	0.0111825	8.4046e-06	0.00776027	0.0946396	0.0241937	0.00010802	-0.00367178	0.0162662	0.821812	2	240884831
cg00841295	-0.0552565	0.0123703	8.44803e-06	0.00779102	-0.0492987	0.017565	0.00525797	NA	NA	NA	2	21618285
cg09409838	0.079588	0.0178207	8.47997e-06	0.00780176	0.0811285	0.0313547	0.0100093	NA	NA	NA	12	51403116	SLC11A2;SLC11A2;SLC11A2;SLC11A2;SLC11A2;SLC11A2;SLC11A2;SLC11A2;SLC11A2	SLC11A2
cg20959480	-0.0623856	0.0139707	8.50253e-06	0.00781318	-0.0943081	0.0246531	0.000151284	0.0128674	0.0392084	0.743289	12	125599568	AACS	AACS	Island
cg24516901	0.0830844	0.0186124	8.56381e-06	0.00783754	0.094184	0.0344089	0.00646663	0.0544617	0.0187989	0.00455206	2	225266801	FAM124B;FAM124B	FAM124B
cg19782242	-0.0693205	0.0155296	8.56981e-06	0.00783754	-0.0764011	0.0249018	0.00229559	NA	NA	NA	2	174153501
cg23028496	-0.0722195	0.0161814	8.59547e-06	0.00783861	-0.0854429	0.0241748	0.000455793	NA	NA	NA	11	69346576
cg12226731	-0.0478296	0.0107169	8.60008e-06	0.00783861	-0.0636725	0.0191641	0.000972209	NA	NA	NA	2	169657751	NOSTRIN;NOSTRIN;NOSTRIN;NOSTRIN	NOSTRIN
cg15220605	0.0566203	0.0126879	8.61874e-06	0.00783861	0.0967556	0.0371152	0.00947565	0.0199867	0.0285888	0.486054	17	80393595	HEXDC	HEXDC	Island
cg09890699	0.0519585	0.0116433	8.6192e-06	0.00783861	0.0417489	0.0198524	0.0360737	0.00710314	0.0170099	0.676972	1	54821853	SSBP3;SSBP3;SSBP3	SSBP3	N_Shore
cg06151243	0.0560011	0.0125518	8.6562e-06	0.00784196	0.0760847	0.0216638	0.000495163	-0.000652161	0.0199576	0.973983	17	5000872			Island
cg24196354	0.073565	0.0164931	8.70574e-06	0.0078683	0.0667207	0.0277699	0.0167187	NA	NA	NA	6	13445503	GFOD1;GFOD1	GFOD1
cg16312514	0.0523743	0.0117458	8.76052e-06	0.00790852	-0.0389507	0.0174223	0.0259161	-0.0615324	0.0397199	0.123908	11	70650521	SHANK2	SHANK2
cg03269499	0.0504816	0.0113282	8.87006e-06	0.00798275	0.0417989	0.017313	0.0162204	NA	NA	NA	15	75487980
cg03394725	0.112104	0.0251568	8.87389e-06	0.00798275	0.0870985	0.0324261	0.00752555	NA	NA	NA	7	64029913			Island
cg02317400	0.0830107	0.0186319	8.91069e-06	0.0080065	0.0859794	0.0364753	0.018922	-0.0346201	0.0321385	0.284093	10	135050345	VENTX	VENTX	Island
cg14518178	-0.019889	0.0044657	8.97592e-06	0.00803694	-0.0222428	0.0107923	0.0399586	0.0297975	0.011949	0.0140296	17	30768042			N_Shelf
cg07913294	0.0554153	0.0124465	9.03527e-06	0.00808068	0.0808069	0.0321432	0.0123306	-0.000892312	0.019475	0.963503	1	50489574	AGBL4;AGBL4	AGBL4	Island
cg19119032	0.079882	0.0179473	9.0928e-06	0.00811263	0.124805	0.0362507	0.000638499	-0.0265752	0.0223321	0.236448	18	63418404	CDH7;CDH7	CDH7	Island
cg06743940	-0.0563467	0.012663	9.14305e-06	0.00811263	-0.0633122	0.0200166	0.00168416	NA	NA	NA	8	33745082
cg25150953	0.132794	0.0298442	9.14865e-06	0.00811263	-0.149627	0.0573734	0.00943904	-0.00622311	0.0583198	0.915192	4	41540229	LIMCH1;LIMCH1;LIMCH1	LIMCH1
cg24682036	0.0841161	0.0189062	9.16746e-06	0.00811263	0.130706	0.032401	6.58773e-05	0.0322037	0.0263196	0.223831	18	29077698	DSG2	DSG2	Island
cg02955696	-0.0547847	0.0123138	9.17134e-06	0.00811263	-0.0643413	0.0270323	0.0177649	NA	NA	NA	10	33443170
cg02561482	0.0310078	0.00696959	9.17233e-06	0.00811263	0.0467799	0.0137676	0.00074738	0.0294195	0.0165359	0.0777369	6	50813551	TFAP2B	TFAP2B	Island
cg02155398	0.0924904	0.0207932	9.21064e-06	0.00811263	0.206634	0.0418276	1.14053e-06	0.0251812	0.0501284	0.616348	2	45160490			N_Shore
cg20403911	0.0876341	0.0197046	9.24124e-06	0.00811263	0.0757892	0.0339837	0.0262924	NA	NA	NA	15	91373563
cg09535322	0.0486213	0.0109341	9.26854e-06	0.00811263	0.0495488	0.0173186	0.0044397	NA	NA	NA	5	32505585
cg22748799	0.0846755	0.0190424	9.272e-06	0.00811263	0.138743	0.0456515	0.00252495	0.0399126	0.029284	0.175319	19	58570790	ZNF135;ZNF135;ZNF135;ZNF135;ZNF135	ZNF135	Island
cg07584840	0.0442097	0.00994241	9.27604e-06	0.00811263	0.062118	0.0242927	0.0109093	NA	NA	NA	12	94579928	PLXNC1	PLXNC1	N_Shore
cg03117005	0.0826186	0.0185811	9.28446e-06	0.00811263	0.0863972	0.0419307	0.0399965	-0.0142902	0.0251799	0.571433	20	60642115	TAF4	TAF4	S_Shore
cg27267919	-0.0613298	0.0137934	9.28801e-06	0.00811263	-0.0479161	0.021063	0.0234346	NA	NA	NA	3	128589633	LOC653712	LOC653712
cg07616374	0.058519	0.013162	9.29806e-06	0.00811263	0.0811543	0.0232583	0.000538234	0.016129	0.0151568	0.289356	2	45159663			N_Shore
cg06707546	-0.0570634	0.0128349	9.30255e-06	0.00811263	-0.156064	0.0770941	0.0435785	NA	NA	NA	20	37487535	PPP1R16B;PPP1R16B	PPP1R16B
ch.2.30415474F	-0.0712947	0.0160359	9.30306e-06	0.00811263	-0.139958	0.0371658	0.000190807	-0.0102928	0.0182038	0.573059	2	30561970
cg25648622	0.0812268	0.0182737	9.34311e-06	0.00813833	0.129464	0.0390789	0.00100511	NA	NA	NA	1	226054015	TMEM63A	TMEM63A
cg17771504	-0.0667129	0.0150095	9.35579e-06	0.00814016	-0.0606811	0.0263576	0.021835	NA	NA	NA	11	996866	AP2A2;AP2A2	AP2A2	S_Shelf
cg21926708	0.0508657	0.0114453	9.37616e-06	0.00814867	0.0566299	0.0213178	0.00822364	-0.0025346	0.0167288	0.879821	12	41582349	PDZRN4	PDZRN4	Island
cg25434174	0.0660098	0.0148657	9.54302e-06	0.00825681	0.150327	0.0407408	0.000255601	NA	NA	NA	12	85306727	SLC6A15;SLC6A15;SLC6A15	SLC6A15	Island
cg14453187	0.0704053	0.0158556	9.54353e-06	0.00825681	0.0721929	0.0222541	0.00127545	-0.0142082	0.0215662	0.511293	2	129492760			N_Shore
cg05511722	0.049036	0.0110452	9.58016e-06	0.00826571	0.0579679	0.0234308	0.0137887	-0.00331378	0.0156039	0.832048	8	55379566			Island
cg22627406	0.0769027	0.0173227	9.58606e-06	0.00826571	0.0971665	0.0234112	4.04274e-05	0.00602581	0.0179628	0.737875	19	10958968	C19orf38	C19orf38
cg01100912	0.0641159	0.0144438	9.60515e-06	0.00827289	0.162623	0.0416084	0.000109251	0.0865788	0.0705011	0.221666	5	107005390	EFNA5	EFNA5	Island
cg14594187	0.0832607	0.0187605	9.64538e-06	0.00828898	0.117295	0.0430781	0.00676214	0.0604643	0.0459479	0.19097	9	124498961	DAB2IP	DAB2IP	Island
cg16264705	0.0642338	0.0144779	9.70832e-06	0.00833258	0.080793	0.0236645	0.000704377	-0.0214377	0.0232874	0.359095	12	54071194	ATP5G2;ATP5G2	ATP5G2	Island
cg04752254	0.044354	0.00999776	9.72046e-06	0.00833258	0.0493459	0.024507	0.0447361	NA	NA	NA	17	72426915	GPRC5C	GPRC5C	Island
cg24193254	0.0884432	0.0199366	9.72861e-06	0.00833258	0.122346	0.042959	0.00463434	NA	NA	NA	12	11966359	ETV6;RNU6-19P	ETV6;RNU6-19P
cg25510090	0.0734258	0.0165568	9.79344e-06	0.00836947	0.0888452	0.0254984	0.000547289	-0.0207027	0.0166526	0.21612	19	56616706	ZNF787	ZNF787	S_Shore
cg17367776	0.0358653	0.00808895	9.83397e-06	0.00839353	0.038337	0.0139113	0.00612001	NA	NA	NA	12	39837664	KIF21A;KIF21A;KIF21A;KIF21A	KIF21A	S_Shore
cg22667208	0.0550261	0.012411	9.84343e-06	0.00839353	0.0583224	0.0285638	0.0418437	NA	NA	NA	9	17578847	SH3GL2	SH3GL2	Island
cg07362492	-0.061816	0.0139436	9.85985e-06	0.00839822	-0.0831952	0.025474	0.00118375	NA	NA	NA	1	232814481
cg13637654	0.0583045	0.0131533	9.88683e-06	0.00840947	0.0641951	0.0214184	0.0028964	0.0512635	0.0241822	0.0361361	10	103538719			N_Shore
cg23880374	-0.070019	0.0157967	9.89492e-06	0.00840947	-0.0965306	0.0288644	0.000899815	NA	NA	NA	10	124092636	BTBD16	BTBD16
cg00252813	-0.0481882	0.0108728	9.9194e-06	0.00841938	-0.0591154	0.0203182	0.00382398	0.00971685	0.0154522	0.530698	12	6642229	GAPDH	GAPDH	N_Shore
cg16729555	-0.0520348	0.0117413	9.92848e-06	0.00841938	-0.0929414	0.0260414	0.00040099	-0.00927836	0.0135137	0.493934	1	207143533	FCAMR;FCAMR;FCAMR;FCAMR;FCAMR;FCAMR;FCAMR	FCAMR
cg15889106	0.0829729	0.0187269	9.97907e-06	0.00845296	0.138225	0.0431609	0.00147038	-0.0252833	0.0263747	0.339703	14	21567164	ZNF219;ZNF219;C14orf176;ZNF219;ZNF219;C14orf176	ZNF219;C14orf176	S_Shore
cg10552126	0.121448	0.0274129	9.99633e-06	0.00845503	0.166752	0.0383079	1.69917e-05	-0.0311522	0.0538789	0.564237	7	154002064	DPP6;DPP6;DPP6	DPP6	Island
cg01734112	0.0686255	0.0154917	1.00174e-05	0.00845503	0.0659893	0.0227948	0.00400016	-0.024784	0.0207691	0.235116	2	26624760	C2orf39	C2orf39	Island
cg23839776	0.0804681	0.0181686	1.00572e-05	0.00845809	0.0801459	0.0273576	0.00358397	NA	NA	NA	21	16435593	NRIP1	NRIP1	N_Shore
cg18395269	-0.0634504	0.0143273	1.00725e-05	0.00845809	-0.0855677	0.0230665	0.00023581	NA	NA	NA	18	60827075	BCL2	BCL2
cg17744729	-0.0857622	0.0193695	1.01163e-05	0.0084777	-0.0832594	0.0280538	0.00317544	NA	NA	NA	17	61548973
cg04226149	-0.0496172	0.0112062	1.01185e-05	0.0084777	-0.0551938	0.0173296	0.00156241	NA	NA	NA	15	63150052
cg07137845	0.0528115	0.0119298	1.01555e-05	0.00849021	0.0571261	0.0199288	0.00437075	-0.011023	0.0145917	0.451384	3	170136485	CLDN11	CLDN11	Island
cg05159810	0.0612962	0.0138473	1.01686e-05	0.00849191	0.114478	0.0278543	4.78601e-05	NA	NA	NA	2	286998	FAM150B	FAM150B	N_Shore
cg18382353	0.0621471	0.0140471	1.02793e-05	0.00856574	0.0776104	0.0245967	0.00172244	0.000792682	0.0142839	0.955848	10	45495981	C10orf25;ZNF22	C10orf25;ZNF22	N_Shore
cg20198183	-0.0666995	0.0150808	1.03455e-05	0.00861158	-0.0936934	0.0258542	0.000327344	-0.0155276	0.0134663	0.251401	10	49832794
cg26869501	-0.0549801	0.0124332	1.03814e-05	0.00862284	-0.0687864	0.0251616	0.00653739	-0.00304054	0.0197792	0.878094	12	98912949	TMPO;TMPO;TMPO	TMPO	S_Shelf
cg13644300	-0.0636267	0.0143906	1.04126e-05	0.00863944	-0.0846355	0.0245798	0.000636203	0.000176388	0.0153389	0.990845	9	136577774	SARDH;SARDH	SARDH
cg20276769	-0.0566732	0.0128197	1.04421e-05	0.00865452	-0.046399	0.0230668	0.0449219	NA	NA	NA	16	68786937	CDH1	CDH1
cg23820828	0.068047	0.0153935	1.04545e-05	0.00865473	0.0824217	0.0238035	0.000592443	0.0167408	0.0147628	0.259333	8	99959602	OSR2;OSR2	OSR2	N_Shore
cg06813482	-0.0718524	0.0162552	1.0466e-05	0.00865473	-0.0800306	0.026274	0.00247087	NA	NA	NA	20	20499757	RALGAPA2	RALGAPA2
cg05182302	0.0717389	0.0162315	1.04918e-05	0.00865473	0.0732302	0.0311473	0.0192017	NA	NA	NA	5	35863543	IL7R;IL7R	IL7R
cg24290756	-0.0424806	0.00961176	1.04959e-05	0.00865473	-0.0547563	0.0221561	0.0138727	-0.00761542	0.0125437	0.544876	2	242811552	C2orf85	C2orf85	N_Shelf
cg17703081	-0.0445803	0.0100886	1.05332e-05	0.00867397	-0.0635428	0.0192829	0.00107183	NA	NA	NA	11	58273602
cg24606065	-0.0521065	0.0117946	1.05842e-05	0.00869828	-0.0932239	0.0229308	5.75451e-05	NA	NA	NA	17	44968863
cg18325622	0.0851878	0.0192841	1.05983e-05	0.00869828	0.114314	0.0350757	0.00121343	0.000626387	0.0321361	0.984485	5	16180259	2025-03-11	2025-03-11	Island
cg12215483	-0.0444344	0.0100595	1.0617e-05	0.00869828	-0.0629483	0.0202121	0.00197179	NA	NA	NA	1	92342022	TGFBR3;TGFBR3;TGFBR3;TGFBR3	TGFBR3
cg12877723	0.0885944	0.0200572	1.06193e-05	0.00869828	0.143736	0.0356684	6.68167e-05	0.0529459	0.042479	0.215223	8	57358312	PENK;PENK	PENK	Island
cg20904475	0.0567286	0.012846	1.06698e-05	0.00873039	0.0480312	0.0178964	0.00757081	-0.00119786	0.0188363	0.949394	8	61823027			Island
cg15207925	-0.0707049	0.0160123	1.06898e-05	0.00873512	-0.123383	0.0343141	0.000363894	NA	NA	NA	15	52672193	MYO5A;MYO5A	MYO5A
cg05746985	-0.0366842	0.00830865	1.07128e-05	0.00873512	-0.0493554	0.0178763	0.00602652	NA	NA	NA	18	45703599
cg16863375	0.0493906	0.0111908	1.07947e-05	0.00877115	0.104955	0.0204679	4.5837e-07	NA	NA	NA	6	55443990	HMGCLL1;HMGCLL1;HMGCLL1;HMGCLL1;HMGCLL1;HMGCLL1;HMGCLL1;HMGCLL1;HMGCLL1;HMGCLL1;HMGCLL1;HMGCLL1	HMGCLL1	Island
cg26144658	0.0771612	0.0174833	1.07995e-05	0.00877115	0.214336	0.0484033	1.23413e-05	0.0325108	0.0367242	0.377708	5	121647642	SNCAIP	SNCAIP	Island
cg23247595	0.0533277	0.0120842	1.08196e-05	0.00877827	0.0604453	0.0242073	0.0129396	-0.0146273	0.0182006	0.423147	19	10426110	FDX1L	FDX1L	N_Shore
cg14485407	-0.0862859	0.0195549	1.0845e-05	0.00878959	-0.0882377	0.031045	0.00470159	NA	NA	NA	2	45063342
cg05485039	0.0720533	0.0163322	1.0883e-05	0.00881107	0.0954768	0.0344001	0.00576246	NA	NA	NA	6	111888658	TRAF3IP2;TRAF3IP2-AS1;TRAF3IP2-AS1;TRAF3IP2-AS1;TRAF3IP2;TRAF3IP2;TRAF3IP2	TRAF3IP2;TRAF3IP2-AS1
cg16172133	-0.067989	0.0154128	1.09088e-05	0.00881459	-0.080893	0.0235293	0.000647588	NA	NA	NA	1	204149587
cg21838979	0.0588023	0.013333	1.09553e-05	0.00883491	0.0595801	0.0200283	0.00310835	0.0114661	0.015675	0.465836	2	106681945	C2orf40	C2orf40	N_Shore
cg01881524	0.0979527	0.022211	1.0964e-05	0.00883491	0.131244	0.0487894	0.00744146	-0.0261979	0.0428839	0.542411	5	54179671			Island
cg03130199	-0.0432784	0.00981539	1.10075e-05	0.00885592	-0.0642143	0.0208215	0.00217959	NA	NA	NA	17	8852557	PIK3R5;PIK3R5;PIK3R5;PIK3R5;PIK3R5	PIK3R5
cg14384158	0.0935939	0.021229	1.10312e-05	0.00885652	0.102096	0.0307952	0.000997499	-0.0190225	0.0419875	0.651312	9	140348828	NELF;NELF;NELF;NELF	NELF	N_Shore
cg23678007	0.0730045	0.0165616	1.10665e-05	0.00886707	0.126449	0.0221495	2.19975e-08	NA	NA	NA	5	7851256	C5orf49;C5orf49	C5orf49	Island
cg27295342	0.0539822	0.0122463	1.10674e-05	0.00886707	0.0485442	0.0191738	0.0117234	0.00730642	0.0208045	0.726112	3	195849368
cg12283746	0.0634346	0.0143927	1.1099e-05	0.00887384	0.0765914	0.0330757	0.0210874	NA	NA	NA	15	75639596	NEIL1;NEIL1;NEIL1;NEIL1	NEIL1	Island
cg03660948	0.0691015	0.0156803	1.11256e-05	0.00888592	0.0710974	0.0233238	0.00244845	NA	NA	NA	16	374675	AXIN1;AXIN1	AXIN1	N_Shore
cg02520934	-0.0663805	0.0150725	1.1269e-05	0.0089911	-0.0739549	0.0280298	0.00864585	NA	NA	NA	19	1921942	SCAMP4	SCAMP4	S_Shore
cg04763290	-0.0693507	0.0157518	1.13397e-05	0.00903815	-0.0660024	0.0257862	0.0108344	NA	NA	NA	1	234631544
cg04353171	0.067579	0.0153581	1.14693e-05	0.00912491	0.0876462	0.0304486	0.00420731	0.0255452	0.0227347	0.263291	6	30698729	FLOT1	FLOT1
cg26354128	0.060028	0.0136422	1.14723e-05	0.00912491	0.116568	0.0239958	1.70143e-06	-0.00842708	0.0288082	0.770206	14	93897195	KIAA1409	KIAA1409	Island
cg07633072	-0.0589506	0.0133993	1.15064e-05	0.00912519	-0.0738856	0.0266601	0.00584539	NA	NA	NA	2	218879105			S_Shelf
cg27005749	0.111366	0.0253192	1.15611e-05	0.00914088	0.0899206	0.03185	0.0049877	-0.0239055	0.0334424	0.476175	8	141608646	EIF2C2;EIF2C2	EIF2C2
cg07599225	0.0477192	0.0108502	1.15861e-05	0.00914088	0.0581295	0.0222579	0.00935123	-0.0278208	0.0144225	0.0560345	1	151513436	TUFT1;TUFT1	TUFT1	S_Shore
cg00474090	0.0540538	0.0122906	1.15874e-05	0.00914088	0.0664263	0.0209347	0.00162732	NA	NA	NA	12	119419116	SRRM4	SRRM4	Island
cg04262313	-0.0666755	0.0151635	1.16341e-05	0.00915723	-0.0531568	0.0209412	0.0115016	NA	NA	NA	21	47473291
cg03838641	-0.0705451	0.0160437	1.16356e-05	0.00915723	-0.0780634	0.0234643	0.000955792	NA	NA	NA	8	95254549
cg03924098	-0.0605878	0.0137802	1.16532e-05	0.00915723	-0.0561278	0.024679	0.023473	NA	NA	NA	2	27232823	MAPRE3	MAPRE3
cg11283403	-0.0740932	0.0168527	1.16647e-05	0.00915723	-0.0534154	0.0197051	0.00700939	NA	NA	NA	19	18972137	UPF1;UPF1	UPF1
cg00394823	0.0600772	0.0136653	1.1675e-05	0.00915723	-0.0804171	0.0254692	0.00171871	0.00290822	0.0127265	0.819645	16	20775166	ACSM3;ACSM3	ACSM3
cg00344443	0.0611277	0.0139052	1.1691e-05	0.00915723	0.0761784	0.0249437	0.0024095	-0.0252789	0.0285756	0.378111	11	115530150			Island
cg08993559	0.0682062	0.0155155	1.16915e-05	0.00915723	0.0579426	0.028323	0.0414271	NA	NA	NA	13	53726155	LINC01065	LINC01065
cg20139305	-0.0664146	0.0151163	1.18226e-05	0.0092372	-0.0793405	0.0261023	0.00252009	NA	NA	NA	20	34497362	PHF20	PHF20
cg01287707	0.047047	0.0107085	1.18296e-05	0.0092372	0.0392096	0.0197919	0.0482669	0.00909058	0.0149689	0.544713	16	67695257	PARD6A;ACD;ACD;PARD6A;ACD	PARD6A;ACD	Island
cg25527090	0.0473012	0.0107678	1.18613e-05	0.00924318	0.0512151	0.0180734	0.00483469	0.0248304	0.0218196	0.257513	10	118894180	VAX1;VAX1	VAX1	Island
cg11150303	-0.064909	0.0147808	1.19371e-05	0.00928475	-0.0713743	0.0318832	0.0257082	NA	NA	NA	1	198333105
cg08478619	-0.0606978	0.0138222	1.19439e-05	0.00928475	-0.0936471	0.0269313	0.000562037	NA	NA	NA	10	48372128	ZNF488	ZNF488	S_Shore
cg16941122	-0.0243549	0.00554674	1.19702e-05	0.00929033	-0.0352477	0.0142355	0.013703	0.0314927	0.0166649	0.0612317	13	99965936	UBAC2;UBAC2;UBAC2	UBAC2
cg02503159	0.0547916	0.0124805	1.20055e-05	0.00930594	0.111529	0.0271392	4.79541e-05	0.0189823	0.0481465	0.694056	6	5026324
cg21647227	0.0796254	0.01814	1.20439e-05	0.00930594	0.0988595	0.0264271	0.000210194	-0.00413338	0.0155993	0.791532	1	119527111	TBX15	TBX15	Island
cg03062831	0.0893324	0.0203534	1.20676e-05	0.00930594	0.0872741	0.0336087	0.00975367	NA	NA	NA	19	56616780	ZNF787	ZNF787	S_Shore
cg04618333	0.0569969	0.0129871	1.2085e-05	0.00930594	0.084223	0.0287877	0.00363749	0.00373098	0.0424895	0.930121	17	46800674	C17orf93;PRAC	C17orf93;PRAC	Island
cg23130131	0.0893231	0.0203548	1.21092e-05	0.00931369	0.16473	0.0481544	0.000689247	-0.00588827	0.039675	0.882292	4	111544299	PITX2;PITX2;PITX2	PITX2	Island
cg02217786	0.07751	0.0176678	1.21767e-05	0.00933754	0.203748	0.0426301	2.47461e-06	NA	NA	NA	20	690693			Island
cg26120226	-0.0600511	0.0136964	1.23241e-05	0.00939715	-0.0671707	0.0242073	0.00578559	-0.00991102	0.0161896	0.541149	1	201435275	PHLDA3	PHLDA3	N_Shelf
cg04399083	0.0374278	0.0085367	1.23291e-05	0.00939715	0.0351618	0.0172524	0.0422315	0.0130255	0.0138952	0.349738	6	82461423	FAM46A	FAM46A	Island
cg21004042	0.0434835	0.00991805	1.23324e-05	0.00939715	0.0607772	0.0209985	0.00400655	-0.0140107	0.0163377	0.392842	1	70033902			Island
cg00672359	0.103843	0.0236859	1.23399e-05	0.00939715	0.113332	0.0355512	0.00154359	NA	NA	NA	9	137967411	OLFM1;OLFM1;OLFM1;OLFM1	OLFM1	Island
cg04602992	0.063205	0.0144192	1.2382e-05	0.00941984	0.0482997	0.0241788	0.0464326	-0.00389496	0.0173292	0.82257	17	62009628	CD79B;CD79B;CD79B;CD79B;CD79B;CD79B	CD79B
cg04998379	0.0568558	0.0129743	1.24503e-05	0.00943698	-0.0483745	0.0226161	0.0330594	0.0280583	0.0162118	0.0859891	4	129491708
cg10334354	0.0704756	0.0160823	1.24503e-05	0.00943698	0.0830654	0.0257668	0.00136907	-0.0152376	0.0197373	0.44158	4	66535203	EPHA5;EPHA5	EPHA5	Island
cg24538457	-0.0613933	0.0140122	1.24932e-05	0.00944841	-0.0840678	0.0266874	0.00175277	NA	NA	NA	3	128519321	RAB7A	RAB7A
cg08660876	0.0532902	0.012165	1.25388e-05	0.0094499	0.0541138	0.0198314	0.00663966	-0.0146921	0.0132074	0.268176	4	154681323	RNF175;RNF175	RNF175	Island
cg22457238	0.0584992	0.0133557	1.25699e-05	0.0094499	0.0579405	0.0255987	0.0241495	0.000977085	0.0196981	0.96052	19	58570995	ZNF135;ZNF135;ZNF135;ZNF135;ZNF135	ZNF135	Island
cg10401879	0.0883038	0.0201606	1.25737e-05	0.0094499	0.20986	0.0430575	1.59715e-06	0.024354	0.0378608	0.521245	10	83634276	NRG3;NRG3	NRG3	Island
cg13549474	0.0739551	0.0168864	1.25995e-05	0.0094499	0.0706986	0.0349145	0.0435351	NA	NA	NA	5	95066422	RHOBTB3	RHOBTB3	N_Shore
cg27198652	-0.0611447	0.0139627	1.26241e-05	0.0094499	-0.093393	0.0320299	0.00374328	NA	NA	NA	1	159928680
cg01440841	0.0678619	0.0154979	1.26447e-05	0.0094499	0.0945927	0.028137	0.000847631	0.0145833	0.0180336	0.419714	4	154681066	RNF175;RNF175	RNF175	Island
cg11798406	-0.0732352	0.0167251	1.26456e-05	0.0094499	-0.0781915	0.0236013	0.00100501	-0.0337379	0.0173207	0.0537679	21	40145361	NCRNA00114	NCRNA00114
cg14464244	0.0477232	0.0109005	1.26856e-05	0.00946191	0.0669869	0.0207963	0.0013818	-0.00744391	0.0585686	0.89914	7	79083056	MAGI2	MAGI2	Island
cg01699148	-0.0481412	0.0109974	1.27173e-05	0.00946191	-0.051875	0.0192704	0.00739025	NA	NA	NA	13	40350843	COG6	COG6
cg21928701	0.0673273	0.0153804	1.27202e-05	0.00946191	0.129051	0.047548	0.0069409	0.0698478	0.0462745	0.133782	19	822086	LPPR3	LPPR3	Island
cg15852516	0.0668065	0.0152642	1.27657e-05	0.00948654	0.104555	0.025385	4.63433e-05	0.0122198	0.015858	0.442387	8	17270812	MTMR7;MTMR7	MTMR7	Island
cg12412390	0.0736076	0.0168228	1.28357e-05	0.00952939	0.115847	0.0283235	5.20316e-05	-0.0247582	0.0206504	0.23295	4	96469286	UNC5C	UNC5C	N_Shore
cg01557027	0.0934581	0.0213607	1.28493e-05	0.00953029	0.111611	0.0309316	0.000346636	0.00948999	0.0211527	0.654522	11	24518448	LUZP2	LUZP2	Island
cg11469098	0.102035	0.0233236	1.28781e-05	0.00954241	0.118552	0.0332697	0.00040918	0.0143498	0.0348676	0.681399	8	49647809	EFCAB1;EFCAB1;EFCAB1;EFCAB1;EFCAB1	EFCAB1	Island
cg25090204	-0.067202	0.0153684	1.29947e-05	0.00960238	-0.107107	0.0268478	7.85231e-05	NA	NA	NA	7	148169569
cg25676030	0.0825839	0.0188876	1.30164e-05	0.00960238	0.0992818	0.0495217	0.0456344	NA	NA	NA	3	4946693	BHLHE40-AS1;BHLHE40-AS1;BHLHE40-AS1;BHLHE40-AS1	BHLHE40-AS1
cg11196874	0.0590959	0.013516	1.30214e-05	0.00960238	0.0628076	0.0233361	0.00741148	NA	NA	NA	14	89873488	FOXN3;FOXN3	FOXN3
cg25688568	0.0482402	0.0110376	1.31263e-05	0.00965195	0.0746504	0.0258338	0.00407253	-0.00602838	0.0151968	0.692324	18	6730036			Island
cg17104429	-0.0636097	0.0145555	1.31484e-05	0.00965895	-0.0889176	0.0247256	0.000362151	NA	NA	NA	20	572111
cg00743788	0.055663	0.0127384	1.31752e-05	0.00966945	0.0635548	0.024878	0.0110129	-0.00892239	0.0248428	0.719878	22	50701157	MAPK12	MAPK12	S_Shore
cg01658047	-0.0561393	0.0128488	1.32036e-05	0.00967447	-0.0611899	0.0209209	0.00363963	0.0124086	0.0124151	0.31975	11	6470133	TRIM3;TRIM3	TRIM3
cg09311630	0.0678163	0.0155215	1.32072e-05	0.00967447	0.129718	0.0398073	0.00121956	-0.0149296	0.0517509	0.773456	17	79369841			Island
cg13259139	-0.0636856	0.0145768	1.32202e-05	0.00967474	-0.0868803	0.0228881	0.000169377	NA	NA	NA	18	29298554
cg04449479	0.135899	0.0311093	1.32513e-05	0.00968178	0.146286	0.0428669	0.000709315	NA	NA	NA	9	137967397	OLFM1;OLFM1;OLFM1;OLFM1	OLFM1	Island
cg08279280	-0.0669786	0.0153333	1.32676e-05	0.00968178	-0.0693232	0.0332293	0.0375791	NA	NA	NA	18	2967603	LPIN2	LPIN2
cg24800728	0.0743194	0.0170161	1.33021e-05	0.00969782	0.0880784	0.0291014	0.00262629	NA	NA	NA	14	38725634	CLEC14A	CLEC14A	S_Shore
cg05181865	0.095514	0.0218714	1.3333e-05	0.00970884	0.229663	0.0608177	0.000183864	NA	NA	NA	19	58570652	ZNF135;ZNF135;ZNF135;ZNF135;ZNF135;ZNF135;ZNF135;ZNF135;ZNF135;ZNF135	ZNF135	Island
cg09712683	0.0496595	0.0113718	1.33432e-05	0.00970884	0.0895676	0.0250743	0.000398004	-0.00853811	0.0154187	0.580835	2	95692352	MAL;MAL;MAL;MAL	MAL	Island
cg13974632	0.109074	0.0249788	1.33586e-05	0.00970884	0.195754	0.0396729	1.18538e-06	0.0407077	0.0320442	0.206389	11	27740813	BDNF;BDNF;BDNF;BDNF;BDNF	BDNF	Island
cg01857829	0.0499457	0.0114384	1.33678e-05	0.00970884	0.105297	0.0262236	7.09191e-05	-0.000273223	0.0258163	0.991567	16	68771498	CDH1	CDH1	Island
cg15737409	0.0514761	0.0117906	1.34069e-05	0.00972474	0.0384501	0.0174547	0.0281702	NA	NA	NA	17	6555764	C17orf100;MED31;C17orf100	C17orf100;MED31	S_Shore
cg23355745	-0.0603657	0.0138272	1.34149e-05	0.00972474	-0.0610114	0.0211445	0.00411993	NA	NA	NA	13	22451539	LINC00424	LINC00424
cg16571983	0.0584935	0.0134036	1.35194e-05	0.00978019	0.206358	0.0372562	5.63659e-08	0.0301902	0.0475411	0.526638	13	78492922	EDNRB;EDNRB;EDNRB;EDNRB;EDNRB	EDNRB	Island
cg27475132	0.0969234	0.02221	1.35236e-05	0.00978019	0.222222	0.056594	0.000101604	-0.0162066	0.051276	0.752511	4	187645120	FAT1	FAT1	Island
cg26503178	0.0561454	0.0128672	1.35528e-05	0.00978322	0.0636582	0.0305183	0.0376178	-0.0462149	0.025361	0.0710135	12	58004731	GEFT;GEFT	GEFT	N_Shore
cg27096144	0.0649565	0.0148868	1.35592e-05	0.00978322	0.0856667	0.0273041	0.00183144	0.00243262	0.0202616	0.904665	5	174151779	MSX2	MSX2	Island
cg07699362	0.08596	0.0197035	1.36015e-05	0.00980452	0.0964347	0.0346633	0.00566103	NA	NA	NA	5	150400139	GPX3;GPX3	GPX3	Island
cg04842426	0.0984649	0.022576	1.36747e-05	0.00984805	0.188637	0.0527302	0.000388921	NA	NA	NA	7	136555777	CHRM2;CHRM2;CHRM2;CHRM2;CHRM2;CHRM2;CHRM2;CHRM2	CHRM2	Island
cg00466334	0.0718908	0.0164853	1.37102e-05	0.00985996	0.116066	0.0246453	3.41067e-06	-0.00318666	0.0200573	0.87407	1	119532850	TBX15	TBX15	S_Shore
cg08197579	0.0761905	0.0174782	1.38183e-05	0.0099192	0.0548232	0.0267414	0.0410073	0.032016	0.0197681	0.108386	8	74208178	RDH10	RDH10	Island
cg00812303	0.0778224	0.017853	1.38259e-05	0.0099192	-0.0160336	0.0424088	0.705583	0.0638178	0.021456	0.00358522	1	11332869	UBIAD1	UBIAD1	N_Shore
cg13582816	0.0581601	0.0133436	1.38504e-05	0.0099192	0.156943	0.0356943	1.41201e-05	0.0100966	0.0304474	0.740827	4	85404099			Island
cg02439964	0.0768814	0.0176449	1.39454e-05	0.00996294	0.111163	0.0409939	0.00697767	NA	NA	NA	13	21276788	IL17D	IL17D	N_Shore
cg26888012	-0.0502157	0.0115251	1.39508e-05	0.00996294	-0.0644049	0.0212764	0.00262352	-0.0026995	0.0129778	0.835571	6	31091383	PSORS1C1	PSORS1C1
cg03231647	0.0472199	0.0108382	1.39673e-05	0.00996547	0.0559022	0.0179841	0.00201442	0.0201161	0.0156659	0.201608	2	237081650			Island
cg06679661	-0.0518566	0.0119043	1.40099e-05	0.00997736	-0.0699353	0.028078	0.0131503	NA	NA	NA	8	94966773
cg16674304	-0.0581659	0.0133536	1.40291e-05	0.0099787	-0.0685676	0.0222753	0.00222514	NA	NA	NA	16	28272605			S_Shore
cg03263618	0.0371363	0.00852593	1.40377e-05	0.0099787	0.0414754	0.0178931	0.020943	-0.00507156	0.0155086	0.744226	7	71802574	CALN1;CALN1	CALN1	Island
cg06012215	0.0908772	0.0208669	1.40758e-05	0.00999225	0.126029	0.03238	0.000116484	-0.00537564	0.018267	0.769069	10	111216867			Island
cg18234452	0.0392302	0.00900842	1.40919e-05	0.00999225	0.041639	0.0150486	0.0059214	NA	NA	NA	12	54943709	PDE1B;PDE1B;PDE1B	PDE1B
cg01633232	-0.0507469	0.0116551	1.41408e-05	0.0100057	-0.050871	0.0252767	0.0448254	NA	NA	NA	2	217058891	XRCC5	XRCC5
cg06134770	-0.0619391	0.0142281	1.41904e-05	0.0100102	-0.0830766	0.024828	0.000897396	NA	NA	NA	3	36527654	STAC;STAC	STAC
cg12871632	-0.0655332	0.0150544	1.4203e-05	0.0100102	-0.0598281	0.0268624	0.026478	NA	NA	NA	9	5554506	PDCD1LG2	PDCD1LG2
cg03428864	0.0460645	0.0105831	1.42324e-05	0.0100102	0.0613077	0.0169403	0.000333271	-0.00087534	0.0130984	0.94684	3	25469925	RARB;RARB;RARB;RARB	RARB
cg21488279	0.0450164	0.0103434	1.42619e-05	0.0100102	0.104134	0.0211205	1.19473e-06	-0.0125026	0.0160982	0.438771	5	122434178	PRDM6	PRDM6	Island
cg03715846	0.0394887	0.00907368	1.42733e-05	0.0100102	0.0565775	0.0164792	0.000656899	NA	NA	NA	9	126761082			N_Shore
cg15449489	-0.0582073	0.0133759	1.42952e-05	0.0100102	-0.0621904	0.0164659	0.000182329	NA	NA	NA	1	98145669	DPYD	DPYD
cg24087887	0.066267	0.0152281	1.42979e-05	0.0100102	0.0858833	0.0293769	0.00366616	0.00621159	0.0226764	0.784598	13	39261432	FREM2;FREM2	FREM2	Island
cg25017584	-0.0406812	0.00934869	1.43033e-05	0.0100102	-0.0766269	0.0218902	0.000516124	-0.0336694	0.0203166	0.100125	8	144824658			S_Shore
cg24035484	0.0775429	0.0178225	1.43489e-05	0.0100102	0.0924323	0.0364839	0.0116917	0.0432483	0.0241608	0.0760075	12	20000505
cg08871964	0.0876365	0.0201427	1.43519e-05	0.0100102	0.102338	0.0323551	0.00168356	-0.00974569	0.0318766	0.760321	19	41025863	SPTBN4	SPTBN4	Island
cg20434926	0.0811705	0.0186567	1.43553e-05	0.0100102	0.156742	0.0365786	2.29816e-05	0.0448184	0.0547602	0.414685	19	46181274	GIPR	GIPR	Island
cg20366549	0.060157	0.0138319	1.4458e-05	0.0100632	0.0798513	0.0287848	0.00579191	0.0168862	0.0156285	0.281298	12	6486123	SCNN1A;SCNN1A	SCNN1A
cg14658067	0.0606012	0.0139346	1.44706e-05	0.0100632	0.112076	0.0250274	9.80976e-06	0.00699899	0.0331087	0.832971	7	1273394	UNCX	UNCX	Island
cg20934105	0.0850359	0.0195549	1.44957e-05	0.0100716	0.111951	0.0491407	0.0232361	-0.0440328	0.0401371	0.274862	14	93118717	RIN3	RIN3
cg10889401	-0.0528136	0.0121477	1.45592e-05	0.0101046	-0.0456531	0.0208957	0.0294655	NA	NA	NA	5	1470186	LPCAT1	LPCAT1	S_Shore
cg05413906	0.0443598	0.0102036	1.45695e-05	0.0101046	0.0340014	0.0162291	0.0367785	NA	NA	NA	11	12263787	MICAL2;MICAL2;MICAL2;MICAL2;MICAL2;MICAL2	MICAL2
cg21159961	-0.0502624	0.0115645	1.46471e-05	0.0101451	-0.0645511	0.0190557	0.000776292	NA	NA	NA	20	4695736
cg17156053	-0.0542977	0.0124968	1.4736e-05	0.0101702	-0.0472034	0.0173676	0.00686526	-0.0174282	0.0269018	0.518335	15	74339856	PML	PML
cg01942127	0.0521149	0.0119947	1.47435e-05	0.0101702	0.0674142	0.0214481	0.00179926	0.0242581	0.0137571	0.0806772	3	53529259	CACNA1D;CACNA1D;CACNA1D	CACNA1D	Island
cg17349389	0.0724081	0.0166696	1.4817e-05	0.0102044	0.104278	0.028076	0.000232393	0.0394317	0.033212	0.237451	2	80530770	CTNNA2;LRRTM1;CTNNA2	CTNNA2;LRRTM1	Island
cg24732137	0.0658211	0.0151533	1.48195e-05	0.0102044	0.128386	0.0365388	0.000493763	NA	NA	NA	19	56988702	ZNF667;ZNF667;ZNF667	ZNF667	Island
cg14502484	0.0985362	0.0226889	1.48698e-05	0.0102298	0.190053	0.0433061	1.46643e-05	0.080915	0.0340071	0.0189868	5	1446208	SLC6A3	SLC6A3	Island
cg10373944	-0.0589081	0.0135656	1.49001e-05	0.0102415	-0.0437903	0.0176568	0.0135556	NA	NA	NA	11	112353785	LOC101928823;LOC101928823	LOC101928823
cg11773346	0.0474196	0.0109211	1.49302e-05	0.0102442	0.0338767	0.0230648	0.142675	-0.0899241	0.0395491	0.0250243	19	11750910			Island
cg17496659	0.0674366	0.0155312	1.49306e-05	0.0102442	0.0983127	0.025555	0.000139149	-0.00669656	0.0286612	0.815668	1	3568245	TP73	TP73	Island
cg08263071	0.0676965	0.0155934	1.49753e-05	0.0102657	0.0764492	0.0281675	0.00692974	-0.0453888	0.0231746	0.0525477	6	94126643	EPHA7	EPHA7	Island
cg20168230	0.0760671	0.0175306	1.51268e-05	0.0103578	0.112922	0.0299672	0.000189678	0.0118725	0.0203796	0.561383	1	37499649	GRIK3	GRIK3	Island
cg20914464	0.0597414	0.0137692	1.51507e-05	0.0103578	0.116955	0.030173	0.000124232	NA	NA	NA	18	31803674	NOL4	NOL4	Island
cg00260664	-0.0553802	0.0127668	1.52156e-05	0.0103578	-0.0762897	0.0255802	0.00303798	NA	NA	NA	7	37105350	ELMO1;ELMO1;ELMO1	ELMO1
cg26089674	-0.0558564	0.0128766	1.52164e-05	0.0103578	-0.0755644	0.020505	0.000259605	NA	NA	NA	6	136866319	MAP7;MAP7;MAP7	MAP7
cg02606423	0.0407765	0.00940098	1.52391e-05	0.0103578	0.0537737	0.0178219	0.00271403	0.00449222	0.015313	0.769748	2	63280376	OTX1	OTX1	N_Shore
cg20634442	0.0752915	0.0173585	1.52415e-05	0.0103578	0.188739	0.0416227	7.67361e-06	0.0129196	0.0356988	0.71813	17	75524696			Island
cg02063817	0.0528772	0.0121914	1.52538e-05	0.0103578	-0.00152524	0.0226528	0.946351	-0.0866364	0.0341257	0.0123273	7	27253521			Island
cg19499748	0.0729703	0.0168243	1.52578e-05	0.0103578	0.213719	0.0421688	6.21961e-07	-0.0332658	0.024632	0.179325	7	28997781	TRIL;TRIL	TRIL	Island
cg08811482	-0.0327766	0.00755855	1.53155e-05	0.0103878	-0.0623752	0.0218505	0.00452742	NA	NA	NA	11	995292	AP2A2;AP2A2	AP2A2	S_Shore
cg14247375	-0.0649336	0.0149788	1.5408e-05	0.0104413	-0.0779338	0.024023	0.00127541	NA	NA	NA	7	71534225	CALN1;CALN1	CALN1
cg10435235	-0.0612855	0.014138	1.54222e-05	0.0104417	-0.0537334	0.0221722	0.0158169	0.0227471	0.0257012	0.377897	13	111956623	ARHGEF7;ARHGEF7	ARHGEF7
cg16536329	0.0705201	0.0162698	1.54507e-05	0.0104446	0.0897111	0.0234827	0.000154309	-0.00999487	0.0186532	0.593117	5	178368185	ZNF454	ZNF454	Island
cg19207943	-0.0690761	0.0159386	1.54867e-05	0.0104578	-0.0889231	0.0299661	0.00318418	NA	NA	NA	17	66494330	PRKAR1A	PRKAR1A
cg05226061	0.0544535	0.0125689	1.55905e-05	0.0105095	0.0716881	0.029269	0.0147397	NA	NA	NA	17	37308828	PLXDC1	PLXDC1	S_Shore
cg03891590	0.0657056	0.0151676	1.56202e-05	0.0105202	0.0680097	0.0233944	0.00384525	-0.00446782	0.0159062	0.779283	10	21814313	C10orf140	C10orf140	N_Shore
cg20189318	-0.0462571	0.010679	1.56476e-05	0.0105295	-0.0404826	0.0173496	0.0201297	NA	NA	NA	7	87364903	RUNDC3B;RUNDC3B;RUNDC3B	RUNDC3B
cg05520003	-0.048595	0.0112229	1.57616e-05	0.0105906	-0.0541224	0.0238823	0.0239608	NA	NA	NA	2	136395581	R3HDM1;R3HDM1;R3HDM1;R3HDM1	R3HDM1
cg10027487	0.0609077	0.0140698	1.58327e-05	0.0106168	0.0482229	0.0233915	0.0398986	-0.0295473	0.0211603	0.165377	16	66729871	CMTM4;CMTM4	CMTM4	Island
cg00468042	0.0649115	0.0149977	1.58954e-05	0.0106496	0.0579646	0.0239253	0.0158384	NA	NA	NA	6	156744510
cg05756918	0.0657806	0.0151997	1.59197e-05	0.0106566	0.028511	0.0249534	0.253883	-0.121697	0.0448746	0.00762248	7	27253707			Island
cg18770350	0.102166	0.0236093	1.59483e-05	0.0106665	0.157833	0.0403543	0.000107947	0.0606128	0.0426301	0.157732	1	236849966	ACTN2;ACTN2	ACTN2	Island
cg06482428	0.059046	0.0136505	1.60779e-05	0.0107154	0.0760493	0.0241262	0.00174352	0.0107148	0.0168846	0.526853	4	21950173	KCNIP4	KCNIP4	Island
cg21387604	0.0835997	0.0193278	1.60911e-05	0.0107154	0.0947723	0.0293862	0.00136111	0.0131376	0.0214091	0.540535	1	218518468	TGFB2;TGFB2	TGFB2	N_Shore
cg12106899	0.106501	0.0246292	1.6177e-05	0.0107373	0.177456	0.0420069	2.97811e-05	NA	NA	NA	16	6069069	RBFOX1;RBFOX1;RBFOX1	RBFOX1	Island
cg06458388	0.0576275	0.0133271	1.61838e-05	0.0107373	0.0722466	0.0233818	0.00214194	NA	NA	NA	4	1130012
cg16800165	0.0883313	0.0204295	1.62117e-05	0.0107373	0.14353	0.0326281	1.39646e-05	0.0335691	0.0202186	0.100176	14	85996364	FLRT2	FLRT2	N_Shore
cg03656055	0.0460675	0.0106569	1.62795e-05	0.0107373	0.080934	0.0304278	0.00814387	-0.0132732	0.029896	0.657913	6	21665155			Island
cg14523847	0.0523138	0.012102	1.62829e-05	0.0107373	0.0609741	0.0225209	0.00707014	0.0289645	0.0234115	0.218441	7	153584597	DPP6;DPP6	DPP6	Island
cg23881936	0.051232	0.0118521	1.6292e-05	0.0107373	0.0832602	0.0259908	0.0014692	-0.0105335	0.0152609	0.491376	19	44555966	ZNF223	ZNF223
cg24931632	0.0549888	0.0127217	1.63034e-05	0.0107373	0.0820761	0.0204753	7.24497e-05	0.0101355	0.0154576	0.513299	1	47899667	MGC12982	MGC12982	Island
cg04694437	0.0581811	0.0134603	1.63055e-05	0.0107373	0.0539496	0.0242309	0.0265557	-0.0094336	0.0164483	0.567576	5	88185051	MEF2C	MEF2C	N_Shore
cg06761398	0.0937061	0.0216846	1.63864e-05	0.0107721	0.129355	0.0406653	0.00158108	NA	NA	NA	3	33701166	CLASP2;CLASP2	CLASP2
cg26985149	0.0391261	0.00905792	1.65166e-05	0.0108453	0.0674733	0.0201499	0.000887815	0.00178999	0.0159845	0.911029	17	40464935			Island
cg21099811	0.118987	0.0275518	1.65809e-05	0.0108453	0.202613	0.0619257	0.00116271	NA	NA	NA	2	102759368	IL1R1;IL1R1;IL1R1	IL1R1	Island
cg18545596	0.0598473	0.0138578	1.65816e-05	0.0108453	0.0815603	0.0310264	0.00890274	0.012939	0.0188463	0.493653	22	40322629	GRAP2	GRAP2
cg15854154	-0.0490288	0.0113547	1.66367e-05	0.010865	-0.0542024	0.0204406	0.00832924	NA	NA	NA	10	73592958	PSAP;PSAP;PSAP	PSAP
cg11822876	-0.0563678	0.0130545	1.66406e-05	0.010865	-0.0651608	0.0201127	0.00129618	0.0220544	0.0158455	0.166565	20	23012241			N_Shelf
cg15734078	-0.0588184	0.0136246	1.67007e-05	0.0108672	-0.0832393	0.0235102	0.00044631	NA	NA	NA	9	124186751
cg15681255	0.0436649	0.0101145	1.67016e-05	0.0108672	0.0409414	0.0173743	0.018923	0.0120124	0.0133418	0.369765	8	27192141	PTK2B;PTK2B;PTK2B;PTK2B	PTK2B
cg21999022	-0.0584434	0.0135379	1.67041e-05	0.0108672	-0.0970034	0.0233408	3.9656e-05	NA	NA	NA	9	137735674	COL5A1;COL5A1;LOC101448202	COL5A1;LOC101448202	S_Shore
cg01015899	0.026173	0.00606333	1.67361e-05	0.0108672	0.0320101	0.0161741	0.0484994	0.0204945	0.0167838	0.224498	12	120663812	PXN;PXN;PXN	PXN
cg19033466	0.0690015	0.0159855	1.67429e-05	0.0108672	0.0570528	0.0278447	0.041099	0.00790859	0.0191098	0.679743	6	144608035			Island
cg16064097	0.0721538	0.01672	1.68254e-05	0.0109038	0.110901	0.0328357	0.000805555	-0.00874512	0.0255906	0.733132	1	46955990			Island
cg17877704	0.0657897	0.0152454	1.68276e-05	0.0109038	0.15747	0.0365239	2.05072e-05	0.0501739	0.0437514	0.253765	12	127940483			Island
cg16946848	-0.0480554	0.0111379	1.68874e-05	0.010912	-0.0500797	0.0218797	0.022602	NA	NA	NA	1	92167282	TGFBR3;TGFBR3;TGFBR3;TGFBR3	TGFBR3
cg12502262	-0.0562151	0.0130297	1.69022e-05	0.010912	-0.0690583	0.0246934	0.00540703	NA	NA	NA	8	125047263	FER1L6;FER1L6-AS1	FER1L6;FER1L6-AS1
cg08767938	0.0849696	0.0196948	1.69092e-05	0.010912	0.0863802	0.0336888	0.0107014	-0.0250527	0.0224592	0.266899	7	25989524			N_Shore
cg09767822	0.0493648	0.0114421	1.69097e-05	0.010912	0.0725405	0.0167014	1.77246e-05	-0.00395005	0.0228643	0.863131	11	20178040	DBX1	DBX1	Island
cg07065111	0.0633933	0.0146938	1.69113e-05	0.010912	0.145368	0.0383627	0.000174121	0.0459195	0.0451994	0.311612	2	5831213			Island
cg02183831	0.0384616	0.00891711	1.69904e-05	0.0109539	0.0280851	0.0122273	0.0221414	NA	NA	NA	11	76341486
cg14631834	0.0607632	0.0140942	1.71455e-05	0.0110261	0.173715	0.0364406	2.60759e-06	0.0279311	0.0338592	0.41101	18	28623040	DSC3;DSC3	DSC3	Island
cg07442105	-0.0458214	0.0106295	1.71775e-05	0.0110283	-0.0593575	0.026883	0.0277992	-0.0264046	0.0318225	0.408233	16	66962501			S_Shelf
cg09730441	-0.0614115	0.0142468	1.71952e-05	0.0110304	-0.0568908	0.0216093	0.00879429	NA	NA	NA	9	131056737
cg27624395	0.0524755	0.0121745	1.72164e-05	0.0110348	0.0748118	0.027355	0.00651363	NA	NA	NA	6	158236112
cg25367333	0.0383159	0.00889071	1.72651e-05	0.0110453	0.0393563	0.0141253	0.00557868	NA	NA	NA	16	70729868	VAC14	VAC14
cg15504662	0.0738379	0.0171337	1.72757e-05	0.0110453	0.0778353	0.0262437	0.00319723	0.00743937	0.0227223	0.743918	22	31644160	LIMK2;LIMK2;LIMK2	LIMK2
cg26014391	0.0594265	0.0137917	1.73253e-05	0.0110677	0.145517	0.0308683	3.37395e-06	NA	NA	NA	10	60936451	PHYHIPL;PHYHIPL;PHYHIPL	PHYHIPL	Island
cg12869659	0.0829118	0.0192508	1.74775e-05	0.011135	0.0874089	0.0422293	0.0391256	-0.0190968	0.0322382	0.554311	1	244213618	ZNF238	ZNF238	Island
cg13693582	0.0462308	0.0107353	1.75169e-05	0.011137	0.0282857	0.0189238	0.135769	0.044217	0.0181546	0.0163156	14	69441902	ACTN1;ACTN1;ACTN1	ACTN1	N_Shelf
cg00295572	0.0912841	0.0211975	1.75214e-05	0.011137	0.11808	0.0366546	0.00138072	0.0302704	0.0430133	0.482949	1	3568236	TP73	TP73	Island
cg02578007	-0.0508737	0.0118152	1.75656e-05	0.011137	-0.0713731	0.0232663	0.00230266	NA	NA	NA	6	43960080
cg02327997	0.0383751	0.00891253	1.75691e-05	0.011137	0.0503896	0.0160804	0.00185372	0.01896	0.0139554	0.176738	10	128077318	ADAM12;ADAM12	ADAM12	Island
cg19524676	0.059539	0.0138282	1.75785e-05	0.011137	0.0813895	0.0284292	0.00442146	-0.0229877	0.0176841	0.196144	5	17218547	BASP1;LOC285696	BASP1;LOC285696	Island
cg15373400	-0.0523756	0.0121666	1.76395e-05	0.0111572	-0.0563138	0.0200658	0.00525448	NA	NA	NA	4	56859639	CEP135	CEP135
cg09333299	-0.0796411	0.0185026	1.76826e-05	0.011172	-0.105688	0.0442225	0.0173373	NA	NA	NA	6	144462191
cg04024688	0.0986588	0.0229216	1.76919e-05	0.011172	-0.0809296	0.0408743	0.0483901	NA	NA	NA	18	38515618
cg23488266	-0.0494181	0.011485	1.77992e-05	0.0112122	-0.0867417	0.0271858	0.00152955	NA	NA	NA	3	156237918	KCNAB1;KCNAB1;KCNAB1;KCNAB1;KCNAB1	KCNAB1
cg16783744	0.0859639	0.0199813	1.7848e-05	0.0112337	0.179196	0.0383377	4.0708e-06	-0.0073129	0.0273331	0.789549	8	105478855	DPYS	DPYS	Island
cg21535123	-0.0564965	0.0131329	1.78732e-05	0.0112404	-0.0597581	0.0253935	0.0190799	NA	NA	NA	5	142588257	ARHGAP26;ARHGAP26	ARHGAP26
cg03370106	0.0699423	0.0162599	1.79046e-05	0.0112509	0.0615898	0.0275525	0.0259378	0.0123446	0.0188233	0.51319	3	11623800	VGLL4;VGLL4;VGLL4;VGLL4	VGLL4
cg01965307	0.0717468	0.0166803	1.7923e-05	0.0112533	0.227452	0.0458086	1.01903e-06	NA	NA	NA	6	84418454	SNAP91;SNAP91;SNAP91;SNAP91;SNAP91;SNAP91;SNAP91	SNAP91	Island
cg20563910	0.102018	0.0237204	1.79561e-05	0.0112561	0.250426	0.0528511	2.98765e-06	-0.012125	0.0286799	0.6732	5	174152033	MSX2	MSX2	Island
cg08529481	0.0738991	0.0171824	1.79567e-05	0.0112561	0.0599558	0.0242398	0.0137805	-0.0228206	0.0194278	0.242501	1	36832173	STK40	STK40
cg06062984	0.0780312	0.0181468	1.80268e-05	0.0112816	0.116998	0.0307936	0.000167568	0.0110078	0.030968	0.722876	3	22413960			Island
cg05191076	0.111074	0.0258398	1.81444e-05	0.011346	0.30072	0.0644576	4.22908e-06	-0.0210356	0.0976171	0.829727	4	66536186	EPHA5;EPHA5	EPHA5	Island
cg20169506	0.0574609	0.0133691	1.81838e-05	0.0113594	0.0824449	0.0375995	0.0289059	0.0563501	0.0479303	0.242035	1	212783154	ATF3;ATF3;ATF3	ATF3	S_Shore
cg00565113	-0.0641972	0.014937	1.81995e-05	0.0113594	-0.0728988	0.0269447	0.00711128	NA	NA	NA	18	45694457
cg26249873	0.0875331	0.0203705	1.82641e-05	0.0113838	0.164584	0.0398055	4.37615e-05	0.0224971	0.0287746	0.435793	10	25465430	LOC100128811;GPR158	LOC100128811;GPR158	Island
cg02472818	-0.0563212	0.0131079	1.82913e-05	0.0113916	-0.074381	0.0232125	0.00146148	NA	NA	NA	7	130148654	COPG2	COPG2
cg20465027	-0.0730301	0.0169983	1.83243e-05	0.0113936	-0.0981054	0.0315166	0.00198161	NA	NA	NA	1	19372076
cg10343742	0.0298559	0.00695009	1.83711e-05	0.0114106	0.0304201	0.010958	0.00575524	-0.00192967	0.0126141	0.878673	3	137483506	SOX14	SOX14	Island
cg00040007	0.0659343	0.0153492	1.83812e-05	0.0114106	0.0813529	0.0342001	0.0178388	-0.0134193	0.0321943	0.677468	15	41222276	DLL4	DLL4	Island
cg26659079	0.0467689	0.0108884	1.84078e-05	0.0114179	0.0486984	0.0188219	0.010027	0.000855635	0.0136238	0.950023	2	5836181	SOX11;SOX11	SOX11	Island
cg06410591	0.0672178	0.0156515	1.84609e-05	0.0114283	0.0914394	0.0326098	0.0052946	0.0274437	0.0433618	0.528001	19	6741181	TRIP10	TRIP10	Island
cg07060551	0.0804242	0.0187276	1.84815e-05	0.0114283	0.134608	0.0297729	8.10111e-06	-0.0313165	0.0203825	0.127155	19	51198381	SHANK1	SHANK1	Island
cg04552470	0.0575594	0.0134034	1.8484e-05	0.0114283	0.0863199	0.0246581	0.000517842	0.0176431	0.0268117	0.511735	1	20669792	VWA5B1	VWA5B1	Island
cg23254031	0.0517891	0.0120631	1.85838e-05	0.0114652	0.070282	0.0249152	0.00502638	-0.043482	0.0168701	0.0111879	14	48144765	MDGA2	MDGA2	Island
cg12059112	0.0505872	0.0117833	1.85885e-05	0.0114652	0.126915	0.0234541	1.07655e-07	-0.0138333	0.0214758	0.520873	1	181287684			Island
cg07317452	0.088661	0.0206535	1.86169e-05	0.0114675	0.120964	0.042325	0.00448	NA	NA	NA	4	153385784	FBXW7;FBXW7	FBXW7
cg04550823	0.0668841	0.0155811	1.86285e-05	0.0114675	0.0824766	0.0272299	0.00262458	0.0128153	0.0198592	0.520066	1	87617916	LOC339524	LOC339524	Island
cg02091526	0.0741596	0.0172764	1.86369e-05	0.0114675	0.10194	0.0277665	0.000276729	-0.0231065	0.0181673	0.204974	2	175190867			Island
cg18340991	0.0797694	0.0185852	1.86724e-05	0.0114718	0.0890414	0.0255698	0.000551249	NA	NA	NA	14	69238595
cg05733869	-0.0475143	0.011074	1.87955e-05	0.0115282	-0.0785583	0.022863	0.000651655	NA	NA	NA	5	173195203
cg03293735	-0.0537707	0.0125353	1.88872e-05	0.011571	-0.0734598	0.0258807	0.00476361	NA	NA	NA	14	105530532	GPR132;GPR132;GPR132;GPR132	GPR132
cg06942685	0.0300271	0.00700242	1.90082e-05	0.0116308	0.0592044	0.0145907	5.9378e-05	0.0216074	0.0145866	0.141107	19	56879432	ZNF542;ZNF542;ZNF542;ZNF542	ZNF542	Island
cg09736286	-0.0645107	0.0150452	1.90356e-05	0.0116383	-0.0643559	0.0263178	0.0148932	-0.0209975	0.0154018	0.17525	12	122712925	DIABLO;DIABLO;DIABLO;DIABLO	DIABLO	S_Shore
cg21303296	0.0465379	0.0108546	1.90702e-05	0.0116502	0.0927235	0.0272191	0.00072365	NA	NA	NA	13	43702121	LINC00400	LINC00400
cg00670438	0.0652662	0.0152244	1.91063e-05	0.011663	0.0511166	0.021901	0.0200809	NA	NA	NA	14	51410260	PYGL;PYGL	PYGL	N_Shore
cg14104356	-0.053691	0.012525	1.91274e-05	0.0116667	-0.0748201	0.0243869	0.00229852	NA	NA	NA	6	15715552
cg21980043	0.0768725	0.0179401	1.92774e-05	0.011726	0.0849462	0.0314829	0.00728169	NA	NA	NA	12	43945874	ADAMTS20	ADAMTS20	Island
cg22730464	0.0694202	0.0162013	1.92848e-05	0.011726	0.0845959	0.0295316	0.00440484	-0.0331526	0.0183096	0.0717725	5	94955816	GPR150	GPR150	Island
cg08352268	0.0758127	0.0176942	1.93076e-05	0.011726	0.105742	0.0383185	0.00605291	0.0553992	0.0262163	0.0366433	17	6947337	SLC16A11	SLC16A11	Island
cg05987823	0.040727	0.00950596	1.93273e-05	0.011726	0.0555094	0.0160375	0.00059432	0.0324131	0.0298639	0.280064	12	54428592	HOXC4;HOXC5;HOXC5	HOXC4;HOXC5	Island
cg07660643	0.0607039	0.0141689	1.93329e-05	0.011726	0.172603	0.0385716	1.00177e-05	NA	NA	NA	14	58332730	SLC35F4;SLC35F4	SLC35F4	Island
cg25112002	-0.0671843	0.0156839	1.93881e-05	0.0117326	-0.0859448	0.0271527	0.00166867	-0.00760985	0.0145624	0.602335	14	105859135	PACS2;PACS2	PACS2
cg17045314	-0.055942	0.0130644	1.95292e-05	0.0117633	-0.0974998	0.0254225	0.000145433	NA	NA	NA	11	117657405	DSCAML1	DSCAML1
cg18438509	0.0471068	0.0110018	1.9555e-05	0.0117633	0.0428851	0.019799	0.0309072	NA	NA	NA	18	33766744	MOCOS	MOCOS	Island
cg02979520	0.0309013	0.00721712	1.95612e-05	0.0117633	0.031094	0.0143164	0.0304281	-0.00527733	0.0150067	0.725662	3	48471575	PLXNB1;PLXNB1	PLXNB1	S_Shore
cg24032668	-0.0470371	0.0109879	1.96368e-05	0.0117868	-0.0629269	0.0231954	0.00695958	NA	NA	NA	1	48092677
cg19507068	0.11583	0.0270667	1.97577e-05	0.0118445	0.175955	0.0626544	0.00522245	0.0368092	0.085683	0.668231	7	79764176	GNAI1;GNAI1	GNAI1	Island
cg26198463	0.0550869	0.0128739	1.97971e-05	0.0118588	0.0882523	0.0304627	0.00398246	0.0335081	0.0619345	0.589124	8	72987744	TRPA1;TRPA1	TRPA1	Island
cg01068944	0.0935069	0.0218552	1.98407e-05	0.0118664	0.170623	0.0404893	3.12246e-05	-0.0629808	0.0464474	0.177573	20	9049273			Island
cg17276874	-0.0553436	0.0129374	1.99006e-05	0.0118931	-0.0710515	0.0224147	0.00164331	NA	NA	NA	11	17805288
cg16264966	0.0851985	0.0199194	1.99556e-05	0.0118982	0.133141	0.0380493	0.000520647	0.0160876	0.0197352	0.416535	22	41613790	L3MBTL2	L3MBTL2
cg19391456	0.0631951	0.0147806	2.01015e-05	0.0119758	0.0978259	0.0248427	9.72023e-05	NA	NA	NA	16	55690418	SLC6A2;SLC6A2;SLC6A2;SLC6A2	SLC6A2	Island
cg05096734	-0.0573228	0.0134129	2.02645e-05	0.0120357	-0.0902186	0.0232073	0.000119027	NA	NA	NA	22	20186356	LOC284865	LOC284865
cg12497564	0.0832209	0.0194749	2.03078e-05	0.0120435	0.252761	0.0477562	1.99245e-07	NA	NA	NA	3	139258295	RBP1;RBP1;RBP1	RBP1	Island
cg24968721	0.0215289	0.00503836	2.03287e-05	0.0120435	0.0260968	0.0115043	0.0238275	0.00690641	0.0136062	0.612683	4	154711620	SFRP2	SFRP2	N_Shore
cg15696906	0.0527583	0.0123474	2.03448e-05	0.0120435	0.0738615	0.0192394	0.00014322	-0.0198761	0.0246217	0.421118	13	38444134	TRPC4;TRPC4;TRPC4;TRPC4;TRPC4;TRPC4	TRPC4	Island
cg23385852	-0.0606649	0.0141995	2.03898e-05	0.0120435	-0.0903402	0.0220067	4.8761e-05	NA	NA	NA	18	21229608	ANKRD29;ANKRD29	ANKRD29
cg08864156	-0.0516523	0.0120905	2.04063e-05	0.0120435	-0.090083	0.0227686	9.06999e-05	NA	NA	NA	3	170712848
cg03477214	0.0776308	0.0181716	2.04106e-05	0.0120435	0.0814213	0.0276455	0.0034189	NA	NA	NA	7	27212581	HOXA10;HOXA10-HOXA9;HOXA10	HOXA10;HOXA10-HOXA9	Island
cg26349957	-0.0520018	0.0121725	2.04131e-05	0.0120435	-0.0716485	0.0213844	0.000883279	-0.0120955	0.0178244	0.498728	12	19002078
cg12097222	0.101853	0.0238455	2.04765e-05	0.0120592	0.187146	0.0526803	0.00042641	-0.0164116	0.0648473	0.800671	8	16885000	EFHA2	EFHA2	Island
cg18432099	0.065115	0.0152465	2.05263e-05	0.0120793	0.197249	0.0414551	2.74957e-06	0.0722641	0.0512596	0.161337	2	75427963	TACR1;TACR1	TACR1	Island
cg25645553	-0.0604769	0.0141628	2.0591e-05	0.0120837	-0.0702352	0.0271082	0.00991667	NA	NA	NA	6	17470599	CAP2	CAP2
cg06335867	0.0591136	0.0138448	2.06253e-05	0.0120837	0.0634589	0.019789	0.00144907	0.0212569	0.0217295	0.330015	7	8482325	NXPH1	NXPH1	Island
cg21704843	0.0673575	0.0157765	2.06485e-05	0.0120837	0.0655656	0.0329854	0.0475884	NA	NA	NA	6	125678876
cg10063403	-0.0523334	0.0122583	2.06713e-05	0.0120837	-0.0406317	0.0204949	0.048102	NA	NA	NA	6	167364065	RNASET2	RNASET2
cg21182799	-0.0313939	0.00735359	2.06753e-05	0.0120837	-0.0434066	0.0162263	0.00778247	NA	NA	NA	10	128327492
cg16668359	0.072482	0.0169791	2.07021e-05	0.0120843	0.154973	0.0465889	0.00095994	0.0465925	0.0843236	0.582078	2	45159434			N_Shore
cg04070847	0.0748194	0.0175274	2.07184e-05	0.0120843	0.0847836	0.039239	0.0313342	-0.0462528	0.039759	0.247024	3	112693867	CD200R1;CD200R1;CD200R1;CD200R1;CD200R1;CD200R1;CD200R1;CD200R1	CD200R1
cg15237494	0.0710098	0.0166351	2.07235e-05	0.0120843	0.094319	0.0266651	0.000452501	0.00245533	0.0197737	0.901391	21	28339334	ADAMTS5;ADAMTS5	ADAMTS5	Island
cg00823148	-0.0567642	0.0132984	2.07394e-05	0.0120844	-0.06949	0.0208914	0.000961053	-0.0124068	0.0165833	0.455836	2	209012295	CRYGB	CRYGB
cg22494653	0.0712323	0.0166895	2.07761e-05	0.0120967	0.0819402	0.0396997	0.0396868	NA	NA	NA	18	28786898
cg23944251	0.0633076	0.014834	2.08092e-05	0.0121068	0.106636	0.0242357	1.38732e-05	0.0292204	0.0276072	0.291855	10	25464719	LOC100128811;GPR158	LOC100128811;GPR158	Island
cg14764661	0.0739062	0.0173206	2.08824e-05	0.0121135	0.113976	0.0247264	5.46829e-06	0.0209736	0.0236917	0.377723	17	60704382	MRC2	MRC2	N_Shore
cg14311811	0.0589411	0.0138139	2.08946e-05	0.0121135	0.0673482	0.0250141	0.00740424	0.0701815	0.0284347	0.0144649	18	29077863	DSG2	DSG2	Island
cg01772842	-0.0645966	0.0151406	2.09274e-05	0.0121135	-0.0573612	0.021363	0.00755613	NA	NA	NA	2	220265394
cg25557835	0.0879466	0.0206141	2.09397e-05	0.0121135	0.138398	0.034985	9.01725e-05	-0.0288295	0.0232206	0.217059	8	17354715	SLC7A2;SLC7A2	SLC7A2	Island
cg19913426	0.0773685	0.0181375	2.10021e-05	0.012122	0.0577563	0.0278344	0.0385993	-0.0137147	0.0167672	0.415238	17	55213600
cg12459502	0.0404874	0.00949151	2.10028e-05	0.012122	0.0748507	0.0249244	0.002836	0.0573165	0.0168818	0.000908387	18	60904237	BCL2	BCL2
cg06442437	-0.0522338	0.0122454	2.10087e-05	0.012122	-0.0888059	0.0274314	0.00130512	NA	NA	NA	2	102679203
cg21538115	-0.060256	0.0141294	2.11014e-05	0.0121453	-0.0885931	0.0226134	0.000104909	NA	NA	NA	20	19230758	LOC100130264;SLC24A3	LOC100130264;SLC24A3
cg02519037	0.0630907	0.0147945	2.11123e-05	0.0121453	0.0453191	0.0249652	0.0699293	0.0363363	0.0169259	0.0340369	10	123872515	TACC2;TACC2	TACC2	Island
cg18579862	0.0926364	0.0217315	2.12724e-05	0.0122191	0.0874833	0.0379415	0.0216479	NA	NA	NA	19	58095595	ZIK1	ZIK1	Island
cg17677490	0.0776373	0.0182152	2.13247e-05	0.0122221	0.10764	0.0422285	0.0111912	-0.0232842	0.0211279	0.27253	10	118608138			N_Shore
cg07162571	0.085273	0.0200076	2.13423e-05	0.0122221	0.164122	0.0463881	0.000453457	0.0485033	0.0407635	0.236445	8	41624841	ANK1;ANK1;ANK1;ANK1;ANK1	ANK1	Island
cg13272644	0.0434781	0.0102016	2.13541e-05	0.0122221	0.0522847	0.0197514	0.00843747	-0.00661035	0.0165716	0.69068	1	37499476	GRIK3	GRIK3	Island
cg14772925	0.0836512	0.0196286	2.13729e-05	0.0122221	0.118732	0.0346876	0.000683416	0.0062602	0.0181321	0.730518	11	100998943	PGR	PGR	Island
cg06599677	0.075772	0.017789	2.15844e-05	0.0123144	0.13893	0.0403973	0.000645377	-0.00477873	0.0383609	0.901067	5	178322856	ZFP2	ZFP2	Island
cg27654142	0.0763278	0.0179201	2.15983e-05	0.0123144	0.0840681	0.0329594	0.0111268	0.00165849	0.0230153	0.942666	5	178322924	ZFP2;ZFP2	ZFP2	Island
cg21494776	0.0828706	0.0194578	2.16302e-05	0.0123234	0.0801149	0.0265291	0.00269096	0.0089296	0.0243029	0.713991	19	10397780	ICAM4;ICAM4;ICAM4	ICAM4	Island
cg19592235	0.0446914	0.010494	2.16531e-05	0.0123273	0.044183	0.0192929	0.022534	-0.00984551	0.0183936	0.593569	15	65360486	RASL12	RASL12	Island
cg24522654	-0.0391671	0.00920189	2.18796e-05	0.0124096	-0.0575249	0.0214045	0.00748638	0.00333314	0.0198287	0.866815	12	19535154
cg12766607	0.0693014	0.0162825	2.19027e-05	0.0124096	0.0912864	0.0268901	0.000756401	NA	NA	NA	2	227771209	RHBDD1;RHBDD1	RHBDD1
cg13288653	0.0437274	0.0102739	2.19043e-05	0.0124096	0.0584274	0.0198787	0.00348324	NA	NA	NA	7	27282756	EVX1-AS;EVX1;EVX1;EVX1;EVX1;EVX1	EVX1-AS;EVX1	Island
cg15094819	0.0565244	0.0132808	2.19106e-05	0.0124096	0.047746	0.0188254	0.0115832	0.0166197	0.0262424	0.527705	17	11501999	DNAH9	DNAH9	Island
cg22606224	0.061657	0.0144879	2.1944e-05	0.0124194	0.106391	0.0330255	0.00137854	0.0466738	0.0346033	0.179936	19	12266489	ZNF625	ZNF625	N_Shore
cg19699140	-0.0590413	0.0138765	2.2038e-05	0.0124543	-0.076617	0.0206851	0.000242285	-0.0301723	0.0174482	0.0867014	13	53302900	LECT1;LECT1	LECT1
cg03473348	0.0560217	0.0131686	2.20941e-05	0.0124677	0.0516309	0.037221	0.166189	-0.100035	0.0331363	0.00308477	6	33160976	COL11A2;COL11A2;COL11A2;COL11A2	COL11A2	Island
cg12864625	-0.0483517	0.0113656	2.20942e-05	0.0124677	-0.0651912	0.0213944	0.00246265	NA	NA	NA	3	152092337	MBNL1;MBNL1;MBNL1;MBNL1;MBNL1;MBNL1;MBNL1	MBNL1
cg05344583	0.101083	0.0237664	2.21923e-05	0.0124956	0.135739	0.0411286	0.00105138	NA	NA	NA	17	55362815	MSI2;MSI2	MSI2
cg14658964	0.0939367	0.0220921	2.23054e-05	0.0125501	0.117534	0.0332209	0.00045183	-0.0209093	0.0241406	0.388218	1	45189026	C1orf228	C1orf228	N_Shore
cg17949440	0.0909711	0.021397	2.23513e-05	0.0125636	0.180199	0.046792	0.000137391	-0.0658141	0.0499572	0.19015	11	40315392	LRRC4C;LRRC4C	LRRC4C
cg09287834	0.0636473	0.0149801	2.26296e-05	0.0126861	0.0669109	0.0260362	0.0105504	NA	NA	NA	1	101393885	SLC30A7;SLC30A7	SLC30A7
cg08976480	0.102566	0.0241428	2.26786e-05	0.0127043	0.22151	0.0531763	3.83062e-05	NA	NA	NA	22	25679143			Island
cg22720041	0.0723851	0.0170402	2.27192e-05	0.0127178	0.0926972	0.0340721	0.00679982	-0.0190758	0.022225	0.392527	19	44952725	ZNF229	ZNF229	Island
cg14111464	0.0860242	0.0202545	2.27937e-05	0.0127317	0.10659	0.0313205	0.000735208	NA	NA	NA	5	150052180	MYOZ3;MYOZ3	MYOZ3	S_Shore
cg02478265	-0.069024	0.0162539	2.28493e-05	0.012749	-0.0709209	0.0239268	0.0032183	NA	NA	NA	2	127736368			S_Shore
cg26558485	0.0551701	0.0129937	2.29201e-05	0.0127744	0.0855412	0.0197247	1.82367e-05	0.0460697	0.0249364	0.0671236	1	47489282	CYP4X1;CYP4X1	CYP4X1	Island
cg01000712	-0.0506456	0.01193	2.29884e-05	0.0128032	-0.0669974	0.0211824	0.0016802	NA	NA	NA	20	4387215
cg06674304	0.0763502	0.0179903	2.31178e-05	0.0128324	0.13245	0.0411893	0.00140778	NA	NA	NA	1	218518408	TGFB2;TGFB2;TGFB2-AS1	TGFB2;TGFB2-AS1	N_Shore
cg00576000	0.056211	0.0132454	2.31326e-05	0.0128324	0.0554517	0.0231736	0.0171643	NA	NA	NA	3	121952029	CASR;CASR	CASR	S_Shelf
cg25922180	-0.0789925	0.018615	2.31661e-05	0.0128324	-0.105757	0.0398067	0.00821057	NA	NA	NA	4	693321
cg08325501	0.0269114	0.00634203	2.31806e-05	0.0128324	0.0289302	0.0116082	0.0130961	NA	NA	NA	3	124931744	SLC12A8	SLC12A8	Island
cg13316854	0.0545146	0.0128472	2.31854e-05	0.0128324	0.114809	0.0299604	0.000147698	0.0172101	0.0238301	0.471594	2	177027856	HOXD3	HOXD3	Island
cg10137084	0.0761357	0.0179428	2.31909e-05	0.0128324	0.126961	0.0429171	0.0032809	-0.0617691	0.0371806	0.0992636	3	54156330	CACNA2D3	CACNA2D3	Island
cg03685886	0.0477974	0.0112654	2.32317e-05	0.0128458	0.0570492	0.0230913	0.0139172	-0.0165748	0.0280345	0.55507	16	86912525			Island
cg24527664	0.0726602	0.0171305	2.33632e-05	0.0129031	0.0844787	0.0332964	0.0115731	NA	NA	NA	15	75639798	NEIL1;NEIL1;NEIL1;NEIL1	NEIL1	Island
cg11155924	0.0818458	0.0192983	2.34119e-05	0.0129031	-0.0571575	0.0353711	0.106875	-0.0632655	0.0261755	0.0171757	11	70449258	SHANK2;SHANK2	SHANK2
cg18395636	0.0743658	0.0175364	2.34575e-05	0.0129031	0.0615472	0.0254889	0.0161894	-0.00964334	0.030437	0.751909	11	87908785	RAB38	RAB38	S_Shore
cg00183186	0.069663	0.0164283	2.34811e-05	0.0129031	0.0730303	0.0248667	0.0035073	0.012693	0.021418	0.554537	6	78174065	HTR1B	HTR1B	Island
cg07034362	0.0795351	0.0187564	2.34811e-05	0.0129031	0.208598	0.0547314	0.000160688	0.0868061	0.0897682	0.334772	3	125899552	ALDH1L1	ALDH1L1	Island
cg01915516	0.0787514	0.018573	2.3514e-05	0.0129031	0.12666	0.0356121	0.000421909	0.0437577	0.0391854	0.266671	1	3568243	TP73	TP73	Island
cg15639556	-0.036732	0.00866308	2.35175e-05	0.0129031	-0.0668835	0.0206455	0.00129627	-0.0062535	0.0140357	0.656722	1	23080947	EPHB2;EPHB2	EPHB2
cg19815340	0.043186	0.0101866	2.3578e-05	0.0129031	0.0471216	0.017593	0.00770688	0.00581686	0.0128424	0.651395	3	27770391			N_Shore
cg23545799	0.0365154	0.00861319	2.35784e-05	0.0129031	0.0765216	0.0234104	0.00117202	NA	NA	NA	2	20171678	WDR35;WDR35	WDR35
cg21274723	-0.0709189	0.016729	2.36001e-05	0.0129031	-0.0672115	0.0266287	0.0119775	NA	NA	NA	11	34842625
cg27654319	0.0701916	0.0165576	2.36039e-05	0.0129031	0.196807	0.0440707	1.04148e-05	NA	NA	NA	12	132906376	LOC101928416;GALNT9	LOC101928416;GALNT9	S_Shore
cg03893271	0.0630229	0.0148677	2.36376e-05	0.0129124	0.107568	0.0274527	0.000105017	-0.000227052	0.0216891	0.991666	7	70597458	WBSCR17	WBSCR17	Island
cg14144320	-0.0682872	0.0161115	2.36908e-05	0.0129252	-0.0942434	0.0297666	0.00166338	NA	NA	NA	2	31111880
cg11039614	0.0906237	0.0213818	2.36947e-05	0.0129252	0.212284	0.0537306	9.20783e-05	NA	NA	NA	5	50679151	ISL1;ISL1	ISL1	Island
cg00529909	-0.0496938	0.0117277	2.3807e-05	0.0129497	-0.0540328	0.0214216	0.0120493	-0.0240392	0.0134927	0.0774907	19	5108734	KDM4B	KDM4B	N_Shore
cg06333957	0.0729759	0.0172245	2.38652e-05	0.0129705	0.148345	0.0487009	0.00247159	NA	NA	NA	20	50721551	ZFP64	ZFP64	Island
cg06436905	0.0765717	0.0180738	2.38789e-05	0.0129705	0.122003	0.0302868	6.77166e-05	-0.00486852	0.0205514	0.813237	4	157997167	GLRB;GLRB;GLRB	GLRB	Island
cg03695287	-0.0522942	0.0123463	2.39837e-05	0.0130182	-0.0688566	0.0265592	0.00987037	NA	NA	NA	6	150569664	PPP1R14C	PPP1R14C
cg03854198	0.044571	0.0105234	2.40027e-05	0.0130193	0.0599704	0.0260767	0.0219908	0.0184255	0.0315618	0.560054	12	5541311	NTF3;NTF3	NTF3	Island
cg21105563	-0.0623746	0.0147278	2.40327e-05	0.0130248	-0.0765407	0.0227216	0.000829894	NA	NA	NA	11	19218301	CSRP3	CSRP3
cg03851513	-0.0593301	0.0140094	2.40466e-05	0.0130248	-0.0964956	0.0218607	1.31357e-05	NA	NA	NA	20	39489146
cg22618215	0.0770187	0.0181901	2.41451e-05	0.0130282	0.13889	0.0412714	0.000841322	-0.000450275	0.0192406	0.981371	3	62354489			Island
cg14119999	0.0483705	0.0114243	2.41547e-05	0.0130282	0.0698764	0.0222402	0.00180247	0.00171057	0.0157209	0.913565	13	108518445	FAM155A	FAM155A	Island
cg04612444	0.0818703	0.0193366	2.41588e-05	0.0130282	0.131495	0.0313108	3.30386e-05	-0.0542152	0.0344118	0.116809	8	57358713	PENK;PENK	PENK	Island
cg16521917	0.0881537	0.0208226	2.4201e-05	0.0130282	0.206925	0.0461428	9.60985e-06	0.062811	0.0733068	0.392622	7	145813946	CNTNAP2;CNTNAP2	CNTNAP2	Island
cg07916304	0.0665377	0.0157184	2.42505e-05	0.0130282	0.0510815	0.021422	0.0175541	NA	NA	NA	2	25502340	DNMT3A;DNMT3A	DNMT3A	S_Shore
cg24520342	0.110983	0.0262193	2.42755e-05	0.0130282	0.177052	0.0501463	0.000462974	NA	NA	NA	19	15344265	EPHX3;EPHX3	EPHX3	Island
cg27630311	0.044481	0.0105085	2.42782e-05	0.0130282	0.134917	0.0281916	2.40587e-06	-0.0291286	0.0332195	0.382446	12	115120847	TBX3;TBX3	TBX3	Island
cg17549100	0.0545127	0.0128799	2.43273e-05	0.0130282	0.0829293	0.0251598	0.00106543	0.000731246	0.0160137	0.963664	3	89163702	EPHA3;EPHA3	EPHA3	Island
cg12214996	-0.0521192	0.0123147	2.43392e-05	0.0130282	-0.0752551	0.0242982	0.00209082	NA	NA	NA	10	49764906	ARHGAP22;ARHGAP22;ARHGAP22;ARHGAP22	ARHGAP22
cg02916841	0.0885823	0.0209307	2.43493e-05	0.0130282	0.0764058	0.0371452	0.0403464	NA	NA	NA	16	27254392	NSMCE1	NSMCE1
cg17028595	-0.0424593	0.0100325	2.43505e-05	0.0130282	-0.051168	0.0224232	0.023015	-0.0183122	0.0155177	0.240305	10	80725361	LOC283050;LOC283050;LOC283050	LOC283050
cg20998127	-0.0700513	0.0165525	2.43612e-05	0.0130282	-0.0783772	0.0235394	0.000951586	0.0212717	0.019313	0.273126	7	158859224	VIPR2	VIPR2	S_Shelf
cg04117530	0.068281	0.0161347	2.43754e-05	0.0130282	0.141063	0.0412153	0.000686618	0.0265962	0.0200103	0.186515	1	226187852	C1orf55	C1orf55	S_Shore
cg07809032	-0.0455743	0.0107694	2.43855e-05	0.0130282	-0.0450239	0.0151548	0.00315774	NA	NA	NA	10	104592955	CYP17A1;CYP17A1	CYP17A1
cg22275276	-0.0192169	0.00454107	2.43907e-05	0.0130282	-0.0377863	0.0125366	0.00274296	0.00704453	0.0105543	0.505748	6	33973531
cg25226406	-0.0466921	0.0110337	2.43916e-05	0.0130282	-0.069859	0.0210823	0.00100461	NA	NA	NA	18	74067760
cg04663790	0.0657116	0.0155304	2.44581e-05	0.0130401	0.0958516	0.038136	0.0123759	NA	NA	NA	2	121199817			Island
cg22866015	0.0701982	0.0165938	2.45419e-05	0.0130631	0.125173	0.0352092	0.000424433	0.019782	0.0650374	0.761493	2	133174136	GPR39	GPR39	Island
cg10461784	-0.065105	0.015392	2.4606e-05	0.0130791	-0.100442	0.0276995	0.000324138	NA	NA	NA	10	50245385	VSTM4	VSTM4
cg22268231	0.0413709	0.00978261	2.4689e-05	0.0131142	0.0304792	0.0183264	0.0970637	0.0588753	0.0169555	0.00071733	19	50922484	SPIB	SPIB
cg27423760	0.0812437	0.0192128	2.47339e-05	0.013125	0.21804	0.0585565	0.000224279	0.0189623	0.0403534	0.638961	16	51186463	SALL1	SALL1	Island
cg27156636	-0.0480805	0.0113709	2.47607e-05	0.013125	-0.0636165	0.0209506	0.00255565	NA	NA	NA	8	62556879	ASPH;ASPH;ASPH;ASPH;ASPH;ASPH;ASPH;ASPH;ASPH	ASPH
cg19390934	-0.0383355	0.0090668	2.47883e-05	0.0131306	-0.0358387	0.0156061	0.0221545	-0.0328649	0.0218075	0.134339	2	242027520	MTERFD2;SNED1;MTERFD2;MTERFD2	MTERFD2;SNED1
cg19915738	0.102129	0.0241708	2.50953e-05	0.0132476	0.15236	0.0459555	0.000997927	0.0372825	0.0336171	0.269582	19	44952730	ZNF229	ZNF229	Island
cg25797670	0.0731437	0.0173118	2.51211e-05	0.0132521	0.129056	0.0429309	0.00281311	NA	NA	NA	1	52014992
cg20243351	0.0781342	0.0184943	2.51565e-05	0.013257	0.024633	0.021327	0.248786	0.122764	0.0615382	0.0481484	17	47271156			S_Shore
cg00664634	0.0843383	0.0199638	2.518e-05	0.013257	0.0853491	0.042126	0.043435	0.0167244	0.0388616	0.667661	19	58513648	ZNF606	ZNF606	Island
cg18641453	-0.0714847	0.0169213	2.5182e-05	0.013257	-0.102271	0.0250946	5.52446e-05	NA	NA	NA	6	6738485
cg11562727	-0.0730908	0.0173032	2.52285e-05	0.0132633	-0.0521154	0.0255055	0.0416675	NA	NA	NA	1	236323243	GPR137B	GPR137B
cg19228553	-0.0486667	0.0115253	2.53979e-05	0.0133304	-0.060373	0.0225194	0.00764405	NA	NA	NA	12	127246026	LINC00944	LINC00944
cg24132481	0.0379985	0.0089991	2.5411e-05	0.0133304	0.0474321	0.0178933	0.00835807	-0.0122367	0.0160467	0.447128	17	2658712			Island
cg10709147	-0.055823	0.0132235	2.55206e-05	0.0133712	-0.0653879	0.0195693	0.000914255	NA	NA	NA	15	63671405	CA12;CA12;CA12	CA12	N_Shelf
cg10245988	0.0750017	0.0177718	2.56582e-05	0.013425	0.150581	0.0414106	0.000313164	-0.0228231	0.0210368	0.280239	3	12046420	SYN2;SYN2	SYN2	Island
cg23122639	-0.071467	0.0169373	2.57457e-05	0.0134616	-0.0899765	0.0296047	0.00252425	NA	NA	NA	7	73311043
cg15498134	-0.0569275	0.0134937	2.58211e-05	0.0134919	-0.079991	0.030676	0.00945031	-0.0308241	0.0268514	0.253299	1	25246854	RUNX3;RUNX3	RUNX3
cg18896032	-0.0433639	0.0102805	2.59065e-05	0.0135273	-0.0543943	0.0240461	0.0242204	0.0397375	0.0402307	0.325128	11	57097718	SSRP1	SSRP1
cg01896761	0.0646331	0.0153266	2.60231e-05	0.0135736	0.0777426	0.0274222	0.00481597	0.0278053	0.0244909	0.257667	3	13590444	FBLN2;FBLN2	FBLN2	Island
cg04813880	0.0676196	0.0160479	2.64187e-05	0.0137457	0.0717362	0.0220983	0.00126411	0.00526445	0.0297651	0.859918	16	21171067	TMEM159;DNAH3	TMEM159;DNAH3	S_Shore
cg13574858	0.0403531	0.00958047	2.66047e-05	0.0138045	0.0637914	0.0163804	0.000114886	NA	NA	NA	17	7380990	ZBTB4;ZBTB4	ZBTB4	N_Shore
cg20054209	0.0456309	0.0108337	2.66144e-05	0.0138045	0.0516932	0.0178229	0.00392777	NA	NA	NA	14	77709262	TMEM63C;TMEM63C	TMEM63C
cg20678043	-0.0526823	0.0125083	2.66291e-05	0.0138045	-0.0594955	0.0197278	0.00272289	-0.0115766	0.0153531	0.452297	1	110741823	SLC6A17	SLC6A17
cg21034676	0.0923911	0.0219365	2.66347e-05	0.0138045	0.105122	0.0369686	0.00468785	0.00299921	0.0220107	0.891846	5	135364552	TGFBI	TGFBI	Island
cg13640769	-0.0362037	0.00859634	2.6662e-05	0.0138093	-0.049361	0.0180257	0.00646004	0.00515711	0.0165061	0.755278	14	100789624	C14orf68	C14orf68
cg27571769	0.062922	0.0149461	2.68505e-05	0.0138775	0.0533705	0.0205833	0.00985888	-0.0030397	0.0188669	0.872256	4	185704063	ACSL1	ACSL1
cg15457899	0.0483127	0.0114763	2.68658e-05	0.0138775	0.0512065	0.0186893	0.00641777	0.00581966	0.0133334	0.663239	11	123525665	SCN3B;SCN3B	SCN3B	Island
cg17426273	0.0869387	0.0206537	2.69168e-05	0.0138944	0.135974	0.0378657	0.000370805	-0.0453666	0.0484551	0.35097	10	21462441	NEBL	NEBL	Island
cg06766427	0.0623879	0.0148239	2.70063e-05	0.0139313	0.141249	0.0291994	1.89302e-06	-0.0271764	0.034203	0.42874	17	12877546	RICH2	RICH2	Island
cg11171705	0.0726371	0.01726	2.70299e-05	0.0139341	0.12382	0.0372959	0.000986672	NA	NA	NA	10	112402863	RBM20	RBM20	N_Shore
cg23839136	0.0547445	0.0130093	2.70638e-05	0.0139423	0.080543	0.0222946	0.000342375	0.00478203	0.0142619	0.738	7	70597599	WBSCR17	WBSCR17	Island
cg16693245	-0.0586322	0.0139362	2.7174e-05	0.0139738	-0.0861078	0.0257438	0.00089825	NA	NA	NA	11	116390360
cg19657351	0.0606466	0.0144152	2.71794e-05	0.0139738	0.0678345	0.0224467	0.00266686	-0.000745124	0.0171509	0.965417	6	10521558	GCNT2	GCNT2
cg22063022	0.071884	0.0170871	2.72052e-05	0.0139777	0.0695213	0.0347615	0.0461834	NA	NA	NA	1	84768775	SAMD13;SAMD13;SAMD13	SAMD13	S_Shelf
cg09147985	0.0340359	0.00809103	2.72406e-05	0.0139865	0.0436658	0.0132355	0.00105446	0.00159629	0.0177229	0.928392	11	40314618	LRRC4C;LRRC4C	LRRC4C
cg11007986	0.0553459	0.0131577	2.72741e-05	0.0139917	0.0888163	0.0318637	0.00558259	NA	NA	NA	19	38719269	DPF1	DPF1	Island
cg07279070	0.0526488	0.012517	2.72936e-05	0.0139917	0.0816278	0.0225291	0.000329706	8.76151e-05	0.0149153	0.995323	2	73148229	EMX1	EMX1	Island
cg22243690	-0.0596966	0.0141936	2.73307e-05	0.0139917	-0.0664603	0.0279652	0.0179384	NA	NA	NA	17	47952618
cg14468077	0.0903501	0.0214821	2.73355e-05	0.0139917	-0.20614	0.0602252	0.000682361	NA	NA	NA	9	112415415	PALM2	PALM2
cg07586366	-0.0595122	0.0141508	2.73651e-05	0.0139917	-0.0858246	0.0302344	0.00476255	NA	NA	NA	17	54620995
cg11099598	-0.0573149	0.0136313	2.74756e-05	0.014008	-0.0643481	0.0202051	0.0015621	NA	NA	NA	12	64570898
cg02509943	-0.0483975	0.0115106	2.74827e-05	0.014008	-0.0587149	0.0182053	0.00136328	NA	NA	NA	18	395186	COLEC12	COLEC12
cg19678828	0.0652828	0.0155286	2.7551e-05	0.0140335	0.0509331	0.0219778	0.0209868	0.0206205	0.019552	0.293675	21	27945413	CYYR1;CYYR1	CYYR1	Island
cg10933616	-0.0620435	0.01476	2.76182e-05	0.0140491	-0.0731089	0.0271041	0.00728365	NA	NA	NA	17	56695284	TEX14;TEX14;TEX14	TEX14
cg19808205	0.0485831	0.0115589	2.76667e-05	0.0140645	0.0772482	0.0213613	0.000336769	0.0056348	0.0233158	0.80944	1	67217984	TCTEX1D1	TCTEX1D1	N_Shore
cg03469766	-0.0636035	0.0151365	2.77978e-05	0.0140901	-0.0973674	0.0228168	2.4729e-05	-0.0308157	0.0186437	0.101174	6	84153455
cg24869601	0.070183	0.0167027	2.78086e-05	0.0140901	0.0938581	0.0256627	0.000289392	0.0397403	0.0243511	0.105587	6	10414350	TFAP2A;TFAP2A	TFAP2A	Island
cg24176563	0.0748251	0.0178083	2.78326e-05	0.0140929	0.109012	0.0318152	0.000676981	-0.0297331	0.0192134	0.123401	6	133562776	EYA4;EYA4;EYA4;EYA4;EYA4;EYA4	EYA4	Island
cg18863595	0.0863321	0.0205478	2.78552e-05	0.0140951	0.116485	0.0355968	0.00115754	0.0148565	0.0420104	0.724285	3	6902845	GRM7;GRM7;GRM7;GRM7	GRM7	Island
cg05919376	-0.0499828	0.0118994	2.79856e-05	0.0141424	-0.0705285	0.0214596	0.00110201	0.00876803	0.0134984	0.517205	17	8706377	PIK3R6	PIK3R6	S_Shelf
cg11870037	0.0513501	0.0122261	2.80375e-05	0.0141594	0.04644	0.0205746	0.0243223	-0.0198047	0.0198864	0.32057	6	148663609	SASH1	SASH1	Island
cg11557636	0.0564838	0.0134501	2.80992e-05	0.0141812	0.0663164	0.0243177	0.00668284	0.0210037	0.0175583	0.2331	4	37246751	KIAA1239	KIAA1239	Island
cg10121601	0.0410787	0.00978356	2.81952e-05	0.0142083	0.0567217	0.0192905	0.00347237	0.0173298	0.015489	0.265265	1	47698126			Island
cg19719987	-0.0327341	0.00779636	2.82082e-05	0.0142083	-0.065082	0.0188936	0.000633254	-0.00699245	0.0125446	0.578396	12	121175481	ACADS	ACADS	N_Shore
cg00860372	-0.0314979	0.00750289	2.82745e-05	0.0142323	-0.0522449	0.0199504	0.00916036	0.000286364	0.0121793	0.98128	19	13912327	ZSWIM4	ZSWIM4	N_Shelf
cg05611723	0.0681471	0.0162338	2.83055e-05	0.0142386	0.0928214	0.0253941	0.000291188	0.0296208	0.0138498	0.0345421	2	157179350			S_Shelf
cg21164131	0.0609964	0.0145313	2.83369e-05	0.0142415	0.0720711	0.0235809	0.00238564	-0.00420001	0.0160417	0.7939	12	63544923	AVPR1A;AVPR1A	AVPR1A	Island
cg10817441	-0.0605047	0.0144144	2.83483e-05	0.0142415	-0.0670024	0.0271669	0.0140623	0.00666537	0.0184893	0.719067	6	32823728	PSMB9;PSMB9	PSMB9	S_Shore
cg14451382	0.11387	0.0271302	2.83931e-05	0.0142464	0.119447	0.0503289	0.0181006	0.0247346	0.0393918	0.531171	5	1876397			Island
cg07106543	-0.049314	0.0117507	2.84505e-05	0.0142548	-0.0580491	0.0221852	0.0092074	NA	NA	NA	1	212865230	BATF3	BATF3
cg04685765	-0.0604763	0.014412	2.85045e-05	0.0142548	-0.0588949	0.0280076	0.0361098	NA	NA	NA	21	26792842	LINC00158	LINC00158
cg15317061	-0.0580167	0.0138261	2.85161e-05	0.0142548	-0.0879837	0.0252247	0.000540082	NA	NA	NA	10	73741408	CHST3	CHST3
cg21941792	-0.0551161	0.0131359	2.85566e-05	0.0142548	-0.0793117	0.0267575	0.00321594	NA	NA	NA	3	119821901
cg21578351	-0.0373487	0.00890322	2.86649e-05	0.0142855	-0.0561914	0.0197919	0.00475122	-0.00691698	0.011193	0.53774	15	68864164
cg13880140	-0.0529993	0.0126346	2.86876e-05	0.0142855	-0.0515502	0.024605	0.0367921	NA	NA	NA	16	75635920	ADAT1;ADAT1	ADAT1
cg11714010	0.0645274	0.015383	2.86958e-05	0.0142855	0.0769685	0.0276078	0.00555497	NA	NA	NA	5	133880962	JADE2;JADE2;JADE2;JADE2	JADE2
cg08732456	-0.0438748	0.0104622	2.88272e-05	0.0143323	-0.0653423	0.0194491	0.000858959	-0.0361351	0.0212232	0.0912182	1	2020870	PRKCZ;PRKCZ	PRKCZ
cg19275261	0.123125	0.0293614	2.88603e-05	0.0143344	0.189194	0.0578726	0.00117301	0.0422021	0.0575764	0.465006	18	5630072			Island
cg19447627	-0.0594041	0.0141668	2.88882e-05	0.0143344	-0.0578278	0.0229974	0.0123103	NA	NA	NA	2	47072780	LINC01119	LINC01119
cg13564825	0.0848801	0.0202445	2.89441e-05	0.0143344	0.109933	0.0306522	0.000379048	NA	NA	NA	19	38747201	PPP1R14A	PPP1R14A	Island
cg04670857	0.0602183	0.0143628	2.89556e-05	0.0143344	0.10562	0.024792	2.54788e-05	0.0335113	0.0170454	0.0515568	2	79740208	CTNNA2;CTNNA2;CTNNA2;CTNNA2	CTNNA2	Island
cg16719235	-0.0461539	0.0110088	2.89804e-05	0.0143344	-0.0992448	0.0204109	1.66251e-06	NA	NA	NA	2	55375297
cg27143566	-0.0450957	0.0107574	2.90298e-05	0.0143496	-0.0940953	0.0204337	5.5199e-06	NA	NA	NA	8	125018268	FER1L6;FER1L6-AS1	FER1L6;FER1L6-AS1
cg00849183	0.0553942	0.0132152	2.90767e-05	0.0143543	0.120786	0.0377062	0.00146984	NA	NA	NA	5	168727781	SLIT3;SLIT3;SLIT3;SLIT3	SLIT3	Island
cg25163837	-0.0530549	0.0126584	2.91317e-05	0.0143721	-0.0911988	0.0237684	0.000144571	NA	NA	NA	6	138225759
cg14013195	0.0707862	0.0168899	2.91597e-05	0.0143721	0.0920277	0.0263111	0.000523337	-0.0403468	0.0194652	0.0402946	2	26624767	C2orf39	C2orf39	Island
cg23521835	0.0585244	0.0139644	2.91687e-05	0.0143721	0.0789131	0.0246669	0.00148854	-0.00310767	0.0183796	0.866035	6	125283969	STL	STL	Island
cg21919820	-0.0616116	0.0147027	2.92302e-05	0.014388	-0.0698638	0.028422	0.0143859	0.0101272	0.0171148	0.554742	7	28081543	JAZF1	JAZF1
cg10888790	0.053234	0.0127039	2.92482e-05	0.014388	0.0262022	0.0212952	0.219276	0.0679942	0.0241477	0.00537958	10	131766874			Island
cg00152946	0.0762445	0.018196	2.92699e-05	0.014388	0.062594	0.0222713	0.00520198	-0.00738573	0.0197675	0.709387	10	130338781			Island
cg08641579	0.109216	0.0260662	2.92987e-05	0.014388	0.144435	0.0403691	0.000388701	0.0116787	0.0423479	0.783195	7	79083447	MAGI2	MAGI2	Island
cg09256201	0.0537622	0.0128315	2.93101e-05	0.014388	0.0472155	0.017717	0.00800446	0.00684597	0.0161193	0.671827	2	43019484	HAAO	HAAO	N_Shore
cg09839635	0.0932594	0.0222598	2.93447e-05	0.0143914	0.123235	0.0496999	0.0135659	0.0150316	0.0784005	0.848308	5	63461803	RNF180;RNF180	RNF180	Island
cg22633280	0.0561772	0.0134102	2.94038e-05	0.0144049	0.0706683	0.0226648	0.0019515	0.00749293	0.0243393	0.758719	10	110671907			Island
cg01560122	0.0828791	0.0197866	2.94669e-05	0.0144174	0.139897	0.0450732	0.00204718	NA	NA	NA	13	45010662	TSC22D1;TSC22D1;TSC22D1;TSC22D1;TSC22D1	TSC22D1	N_Shore
cg20141362	-0.0518845	0.0123879	2.95099e-05	0.0144292	-0.117679	0.023219	6.18644e-07	NA	NA	NA	1	94736334
cg09124901	-0.0467564	0.0111641	2.95379e-05	0.0144322	-0.0734095	0.021265	0.000615956	NA	NA	NA	11	10351792	CAND1.11	CAND1.11
cg06635722	0.0499562	0.0119293	2.95889e-05	0.0144372	0.0818899	0.0220348	0.000231243	0.0181071	0.01444	0.21255	4	13532622			S_Shore
cg06204745	0.0671338	0.0160321	2.96201e-05	0.0144372	0.0888935	0.0316717	0.00525717	0.0172653	0.0227983	0.450414	17	79448740			Island
cg19792599	0.106183	0.02536	2.96786e-05	0.0144566	0.215626	0.0474274	7.25569e-06	0.107005	0.0975944	0.274849	11	125774406	DDX25;PUS3;DDX25	DDX25;PUS3	Island
cg15259986	0.0725224	0.0173218	2.97101e-05	0.0144628	0.0725783	0.0295369	0.0144212	-0.00365761	0.0213043	0.86396	2	164592561	FIGN	FIGN	N_Shore
cg11531491	-0.0318671	0.00761301	2.9825e-05	0.0144912	-0.0684864	0.0196306	0.000538637	NA	NA	NA	22	19984541	ARVCF	ARVCF
cg24579887	0.071581	0.017102	2.987e-05	0.0144948	0.100223	0.0301986	0.000986889	0.00639308	0.0184628	0.729797	5	92905692	FLJ42709;FLJ42709;FLJ42709	FLJ42709	N_Shore
cg15826437	0.0579998	0.0138592	2.99472e-05	0.014505	0.0939405	0.0328005	0.00441492	-0.00992498	0.0662473	0.881068	17	38334186	RAPGEFL1	RAPGEFL1	Island
cg16330195	-0.058983	0.0140941	2.99476e-05	0.014505	-0.0661832	0.0199222	0.00097656	-0.0465006	0.0286645	0.107102	2	113763393	IL1F6	IL1F6
cg07535928	0.0657863	0.0157228	3.00514e-05	0.0145388	0.0781083	0.02292	0.000720368	-0.0111138	0.0209753	0.597302	14	37641436	SLC25A21;SLC25A21;LOC100129794	SLC25A21;LOC100129794	Island
cg07733446	0.0737802	0.017634	3.00731e-05	0.0145388	0.193099	0.0456224	2.85939e-05	0.0574248	0.0370815	0.123139	4	93226540	GRID2	GRID2	Island
cg05778322	-0.0522246	0.0124821	3.00742e-05	0.0145388	-0.0616957	0.024036	0.0106286	NA	NA	NA	3	170281935	SLC7A14	SLC7A14
cg23482891	0.0766529	0.0183256	3.0222e-05	0.0146011	0.171805	0.0427759	7.07899e-05	NA	NA	NA	20	55841841	BMP7	BMP7	S_Shore
cg01498978	-0.0630448	0.015076	3.03589e-05	0.0146368	-0.053984	0.0253347	0.0337056	NA	NA	NA	1	111966900	OVGP1	OVGP1
cg09226262	0.0498592	0.0119242	3.04205e-05	0.014651	0.0716778	0.020031	0.000387345	0.0038893	0.0181976	0.831113	19	46319145	SYMPK;RSPH6A	SYMPK;RSPH6A	Island
cg26430230	-0.0609301	0.0145726	3.04441e-05	0.0146532	-0.076075	0.0270588	0.00517362	NA	NA	NA	7	69228260	AUTS2;AUTS2;AUTS2	AUTS2
cg11786338	-0.0589638	0.0141035	3.04919e-05	0.0146607	-0.09337	0.0275405	0.000765073	-0.0234435	0.0193862	0.229001	18	56809717	SEC11C	SEC11C	S_Shelf
cg22442197	-0.031221	0.00746779	3.0498e-05	0.0146607	-0.076024	0.0214568	0.000441295	NA	NA	NA	16	2012877	RPS2;SNORA10	RPS2;SNORA10	N_Shore
cg08874609	0.045075	0.0107833	3.05881e-05	0.0146858	0.0801028	0.0173562	5.29657e-06	0.0225398	0.0190286	0.238509	5	126626360	MEGF10	MEGF10	Island
cg22600043	0.0424176	0.0101479	3.06058e-05	0.0146858	0.0586083	0.0172519	0.000747808	0.00640306	0.0163879	0.696752	8	109095991	RSPO2	RSPO2	S_Shore
cg26832294	0.0957978	0.0229194	3.06289e-05	0.0146858	0.220139	0.050282	1.52715e-05	0.0447042	0.0416087	0.284771	4	122078348	TNIP3;TNIP3	TNIP3
cg01464052	0.0395996	0.0094748	3.06687e-05	0.0146858	0.0481712	0.0159777	0.00273323	0.0237123	0.017583	0.179915	1	150255137	C1orf51	C1orf51	S_Shore
cg22195627	0.112392	0.0268948	3.07388e-05	0.0146858	0.0870415	0.041043	0.0345447	-0.00561085	0.0578474	0.922893	19	12305869			Island
cg19461621	0.0615588	0.0147307	3.07396e-05	0.0146858	0.105782	0.0286999	0.000260331	0.00238209	0.0209079	0.909488	18	500979	COLEC12	COLEC12	S_Shore
cg26463621	0.0480253	0.0114927	3.07619e-05	0.0146866	0.0477754	0.0201769	0.0183657	0.0167773	0.0151331	0.269822	18	13219222	C18orf1;C18orf1	C18orf1	S_Shore
cg00253851	0.0710779	0.0170116	3.08391e-05	0.0146944	0.140482	0.0362	0.00012179	-0.02527	0.0261548	0.336219	16	8223276
cg08087737	0.0777374	0.018606	3.08546e-05	0.0146944	0.0865905	0.0387411	0.0259569	NA	NA	NA	2	64455215	LOC100507006	LOC100507006
cg26886462	0.0396465	0.0094905	3.09331e-05	0.0147043	0.0470392	0.0182717	0.0104113	-0.00499923	0.0162599	0.759042	5	155108449			Island
cg14893462	-0.0618462	0.014805	3.09493e-05	0.0147043	-0.0800799	0.0225747	0.000436362	NA	NA	NA	22	21396475			N_Shelf
cg20183094	0.0434258	0.010396	3.09768e-05	0.0147043	0.0523901	0.0175477	0.00300595	0.0144568	0.015063	0.339152	7	121950924			Island
cg26453456	-0.0520602	0.0124647	3.10517e-05	0.0147231	-0.0985537	0.0311424	0.00166969	NA	NA	NA	12	6316657	CD9	CD9
cg12296772	0.0624503	0.0149538	3.11041e-05	0.0147312	0.129068	0.0297052	1.76328e-05	-0.0327809	0.0357012	0.360324	8	17271067	MTMR7	MTMR7	Island
cg17691939	-0.0501345	0.0120055	3.11396e-05	0.0147389	-0.0733696	0.0232648	0.00173118	NA	NA	NA	7	48568677	ABCA13	ABCA13
cg04797959	-0.0756168	0.0181109	3.12432e-05	0.0147788	-0.0696891	0.0267039	0.00939546	NA	NA	NA	1	203165382
cg24806195	0.0797217	0.0190961	3.1304e-05	0.0147985	0.0621931	0.0310418	0.0458312	0.0534146	0.0553122	0.335425	6	163834158
cg27199820	0.0894551	0.0214314	3.14048e-05	0.01482	0.169931	0.0517097	0.00110697	0.0253702	0.102907	0.805785	3	6903019	GRM7;GRM7;GRM7;GRM7	GRM7	Island
cg02797747	-0.0543465	0.0130205	3.14172e-05	0.01482	-0.0759498	0.0281241	0.00720666	NA	NA	NA	4	96811007
cg19508437	0.0746958	0.0178961	3.14266e-05	0.01482	0.150106	0.0435419	0.000626683	0.0253386	0.0391404	0.518584	13	35517410	NBEA	NBEA
cg00064733	0.141273	0.0338496	3.14683e-05	0.0148306	0.189776	0.039408	2.08198e-06	NA	NA	NA	7	153584038	DPP6	DPP6	Island
cg05008852	-0.0516753	0.0123832	3.154e-05	0.0148462	-0.0942695	0.0265673	0.000433561	NA	NA	NA	1	228857260	RHOU	RHOU
cg18827221	-0.0787664	0.0188776	3.16143e-05	0.0148477	-0.0578545	0.0190979	0.00261545	NA	NA	NA	6	33043094	HLA-DPB1	HLA-DPB1
cg23284720	0.0417242	0.0100002	3.16328e-05	0.0148477	0.0572011	0.0170974	0.000904234	0.0048118	0.0147656	0.745113	12	2862144			Island
cg00704592	-0.0632117	0.0151504	3.16417e-05	0.0148477	-0.0879134	0.0323042	0.00678528	NA	NA	NA	7	92534346	LOC101927497;LOC101927497;LOC101927497	LOC101927497
cg04635642	0.0706816	0.0169451	3.17894e-05	0.0148868	0.0697286	0.0281074	0.0135157	-0.00716052	0.0438653	0.870604	16	12183938	SNX29	SNX29
cg22049881	-0.0556292	0.0133368	3.18063e-05	0.0148868	-0.0664879	0.0211616	0.00180302	NA	NA	NA	4	82428030
cg09813610	0.0626231	0.0150142	3.18287e-05	0.0148868	0.111897	0.0325523	0.00065398	-0.0194265	0.0233037	0.405539	5	3601357	IRX1	IRX1	Island
cg26402735	0.0624524	0.0149736	3.1842e-05	0.0148868	0.113883	0.029294	0.000118629	NA	NA	NA	5	17216952	BASP1;BASP1;BASP1;LOC285696	BASP1;LOC285696	Island
cg18070676	0.0575672	0.0138026	3.18537e-05	0.0148868	0.0886984	0.0263066	0.000821063	0.0162381	0.0301471	0.59123	14	85997519	FLRT2	FLRT2	Island
cg21454279	-0.0510856	0.0122486	3.18586e-05	0.0148868	-0.0926858	0.0242225	0.000150739	NA	NA	NA	2	121612912	GLI2	GLI2
cg04209911	0.0494862	0.0118672	3.19596e-05	0.0149218	0.083103	0.030734	0.00715322	0.0408377	0.0460087	0.376681	1	177140145	FAM5B	FAM5B	Island
cg00123055	0.0795528	0.0190789	3.20028e-05	0.0149218	0.125536	0.0318431	9.52199e-05	0.00891066	0.0191192	0.641708	8	55370951	SOX17	SOX17	Island
cg13294736	-0.0621915	0.0149158	3.20269e-05	0.0149218	-0.0970484	0.022895	2.79464e-05	NA	NA	NA	3	53849634
cg22274117	-0.0800008	0.0191874	3.2034e-05	0.0149218	-0.154118	0.0390634	9.43488e-05	0.00950899	0.0233591	0.684674	6	16713613	ATXN1;ATXN1	ATXN1
cg00649330	0.0956863	0.0229494	3.20359e-05	0.0149218	0.100758	0.0438397	0.0220377	NA	NA	NA	11	128414618	ETS1	ETS1
cg09987521	-0.0681043	0.0163346	3.20499e-05	0.0149218	-0.0978147	0.0306937	0.00154904	NA	NA	NA	9	36603035	MELK;MELK;MELK;MELK;MELK;MELK;MELK;MELK;MELK;MELK	MELK
cg23750514	-0.03532	0.00847262	3.21356e-05	0.0149495	-0.0721748	0.0216904	0.00095961	-0.0239462	0.0134263	0.076914	11	2790418	KCNQ1;KCNQ1	KCNQ1
cg04131610	-0.0506311	0.0121469	3.22023e-05	0.0149495	-0.0679733	0.0285858	0.0178699	-0.0218361	0.0165803	0.19029	3	46411447	CCR5;CCR5	CCR5
cg00690431	0.063362	0.0152011	3.22025e-05	0.0149495	0.103311	0.0410838	0.0123286	0.0548688	0.0800093	0.49413	1	186649354	PTGS2	PTGS2	Island
cg16899444	-0.0512589	0.0123006	3.235e-05	0.0149889	-0.0365167	0.0180925	0.0442156	0.0054216	0.014495	0.70904	3	151119739	MED12L	MED12L
cg12210890	0.0796921	0.0191267	3.24414e-05	0.0150223	0.0865798	0.0298137	0.0038916	0.0325056	0.0248041	0.192445	8	110988071	KCNV1	KCNV1	Island
cg18452202	-0.0428071	0.0102753	3.25172e-05	0.0150347	-0.0595016	0.0204019	0.00373631	NA	NA	NA	2	99498046	KIAA1211L	KIAA1211L
cg01116137	0.0639441	0.0153495	3.25369e-05	0.0150347	0.0755951	0.0373126	0.0434162	-0.0140744	0.0208141	0.499739	20	25034263	ACSS1	ACSS1	N_Shelf
cg02748293	-0.0477525	0.0114636	3.2576e-05	0.0150347	-0.0628568	0.0204709	0.00227885	-0.0224427	0.0128881	0.0841555	5	149561517	CDX1	CDX1
cg04864807	0.0688457	0.0165274	3.25811e-05	0.0150347	0.0960787	0.0256071	0.000201855	-0.00619143	0.0420612	0.88322	2	121412139			Island
cg27167642	0.0398154	0.00955832	3.25855e-05	0.0150347	0.0550987	0.0232713	0.018386	-0.0155355	0.0190154	0.41578	13	29105544			Island
cg11265561	0.0797038	0.019138	3.27035e-05	0.0150795	0.0960661	0.0409081	0.0193452	0.0300885	0.0241226	0.214844	19	53696569	ZNF665;ZNF665	ZNF665	Island
cg22886659	-0.0656679	0.0157687	3.2739e-05	0.0150795	-0.0795769	0.0283935	0.00530993	NA	NA	NA	6	498807	EXOC2;EXOC2	EXOC2
cg17465050	-0.0648292	0.0155674	3.27416e-05	0.0150795	-0.0790732	0.0237694	0.000958475	NA	NA	NA	17	76951132
cg18343437	0.0906848	0.0217782	3.27978e-05	0.0150964	0.159062	0.0351781	8.18189e-06	0.00977473	0.0295562	0.741405	8	142528415			Island
cg24633978	0.126051	0.0302741	3.28471e-05	0.01511	0.273084	0.0587417	4.56155e-06	0.0796348	0.076984	0.303193	2	176972581	HOXD11	HOXD11	N_Shore
cg26648203	0.0681145	0.016363	3.29847e-05	0.0151595	0.0818042	0.0317063	0.0102515	0.0161043	0.0209316	0.442627	2	45159457			N_Shore
cg10251896	0.0677307	0.0162713	3.3004e-05	0.0151595	0.11939	0.0451027	0.00844963	-0.00828761	0.0446722	0.853148	15	78632684	CRABP1;CRABP1	CRABP1	Island
cg17704189	0.0867807	0.0208482	3.30138e-05	0.0151595	0.0930247	0.032826	0.00484679	0.0193095	0.0274618	0.483565	7	121945445	FEZF1;FEZF1	FEZF1	Island
cg10705541	0.0489969	0.011772	3.30639e-05	0.0151644	0.0585864	0.0290647	0.044505	0.100933	0.0475476	0.0356882	20	45141911	ZNF334;ZNF334;ZNF334	ZNF334	N_Shore
cg26582375	-0.0530433	0.0127507	3.33725e-05	0.0152686	-0.069836	0.029539	0.0185279	NA	NA	NA	4	4639639	STX18-AS1	STX18-AS1
cg04362790	-0.045993	0.0110563	3.33936e-05	0.0152686	-0.0658799	0.0270897	0.0154583	0.0571511	0.0326634	0.0827019	14	100223811
cg17132004	-0.0256658	0.00617122	3.35278e-05	0.0153081	-0.0604638	0.020927	0.00407286	NA	NA	NA	11	47387845	SPI1;SPI1	SPI1
cg10574843	-0.0361404	0.00869007	3.35474e-05	0.0153081	-0.0530625	0.0149238	0.000422693	0.0122674	0.0217181	0.573184	11	1994902			S_Shelf
cg06924878	-0.0262519	0.00631279	3.35906e-05	0.0153147	-0.0547324	0.0144469	0.000174821	0.00246137	0.0149995	0.869964	6	33134045	COL11A2;COL11A2;COL11A2	COL11A2
cg01945038	-0.0467342	0.0112406	3.37192e-05	0.0153495	-0.0192223	0.00955013	0.0445399	-0.0330342	0.0185942	0.0780742	1	110141606
cg17602126	0.0342992	0.00824971	3.37217e-05	0.0153495	0.0377467	0.0134218	0.00516491	-0.00139525	0.0209162	0.946933	1	40105687	HEYL	HEYL	Island
cg21686890	0.0594306	0.0142986	3.39026e-05	0.0154204	0.0509673	0.0255734	0.0469581	0.016569	0.0376485	0.660768	22	35773089			N_Shelf
cg06251476	-0.0439565	0.0105779	3.40293e-05	0.0154369	-0.046793	0.0143189	0.0011772	NA	NA	NA	15	99083859
cg22702328	0.0652676	0.0157067	3.40455e-05	0.0154369	0.114331	0.0300854	0.000167299	-0.0364217	0.0237174	0.127476	17	50235965	CA10;CA10;CA10;CA10	CA10	Island
cg20868724	-0.0629674	0.0151533	3.40526e-05	0.0154369	-0.0695335	0.0237587	0.00362372	NA	NA	NA	19	52266546	FPR2;FPR2	FPR2
cg05074917	-0.0486667	0.0117121	3.40665e-05	0.0154369	-0.0874188	0.0238014	0.000272085	NA	NA	NA	2	240237135	HDAC4	HDAC4
cg23474501	0.0926224	0.022291	3.40832e-05	0.0154369	0.173916	0.0466903	0.000224855	0.0177706	0.0368356	0.630425	10	134902168	GPR123	GPR123	Island
cg17489908	0.0423346	0.010191	3.4234e-05	0.0154822	0.0870881	0.0263035	0.00101285	0.0288751	0.0144524	0.0480146	10	8101566	GATA3;GATA3	GATA3	S_Shore
cg24665290	0.0831892	0.0200279	3.43053e-05	0.0154882	0.242247	0.0513056	3.24154e-06	0.0512641	0.0523923	0.329865	14	34420292	EGLN3	EGLN3	Island
cg02288836	-0.0583888	0.0140574	3.43136e-05	0.0154882	-0.0862731	0.0257278	0.000873149	NA	NA	NA	3	119311944
cg07035165	0.0339202	0.00816853	3.44705e-05	0.0155394	0.0537601	0.0193657	0.00576206	-0.00579436	0.0159054	0.716308	5	113698506	KCNN2	KCNN2	Island
cg12200038	0.100136	0.0241167	3.4528e-05	0.0155394	0.207396	0.0490914	2.95834e-05	0.0594772	0.0870065	0.496337	14	38091470			Island
cg05758246	0.0715803	0.0172442	3.47045e-05	0.0155819	0.101539	0.0305211	0.000962485	-0.0473979	0.0246548	0.0560427	6	10404967	TFAP2A;TFAP2A;TFAP2A	TFAP2A	Island
cg19459342	-0.0569967	0.0137313	3.47237e-05	0.0155819	-0.0874928	0.0236877	0.000251768	NA	NA	NA	12	2513226	CACNA1C;CACNA1C;CACNA1C;CACNA1C;CACNA1C;CACNA1C;CACNA1C;CACNA1C;CACNA1C;CACNA1C;CACNA1C;CACNA1C;CACNA1C;CACNA1C;CACNA1C;CACNA1C;CACNA1C;CACNA1C;CACNA1C;CACNA1C;CACNA1C;CACNA1C;CACNA1C	CACNA1C
cg11940690	-0.0496644	0.0119659	3.47791e-05	0.0155977	-0.0539196	0.0244869	0.028231	NA	NA	NA	3	37095999	LRRFIP2;LRRFIP2;LRRFIP2;LRRFIP2;LRRFIP2;LRRFIP2;LRRFIP2;LRRFIP2	LRRFIP2
cg07394965	-0.0391118	0.009424	3.48175e-05	0.0156057	-0.0632579	0.0213097	0.00317216	NA	NA	NA	16	27787070	KIAA0556	KIAA0556
cg00299943	0.0670569	0.0161594	3.4897e-05	0.0156323	0.109456	0.025871	2.89205e-05	0.0540343	0.0228856	0.0197227	22	41613692	L3MBTL2	L3MBTL2
cg23761114	0.0654751	0.01578	3.49661e-05	0.0156384	0.0828336	0.0317826	0.00948635	NA	NA	NA	3	64673505	ADAMTS9;ADAMTS9-AS2	ADAMTS9;ADAMTS9-AS2	Island
cg18040878	0.0517626	0.0124752	3.49689e-05	0.0156384	0.0409027	0.0182321	0.0254224	0.0153404	0.0120863	0.206997	12	54409229	HOXC4;HOXC6;HOXC5	HOXC4;HOXC6;HOXC5	S_Shore
cg21238818	0.0591807	0.0142631	3.49716e-05	0.0156384	0.076177	0.0222972	0.000699789	-0.00925663	0.0183395	0.61462	11	65816642	GAL3ST3;GAL3ST3	GAL3ST3	Island
cg06139239	-0.0560376	0.0135072	3.5048e-05	0.0156634	-0.0775436	0.0242914	0.00152227	0.0186754	0.0151782	0.220917	3	131070845
cg04059568	0.0612807	0.0147717	3.50752e-05	0.0156665	0.0767552	0.0239006	0.00143625	-0.0101157	0.0217905	0.643538	7	157486012	PTPRN2;PTPRN2;PTPRN2	PTPRN2	Island
cg05446424	0.0959144	0.023122	3.51279e-05	0.0156809	0.161506	0.0527395	0.00234777	-0.0451973	0.051289	0.3803	2	14772734	FAM84A	FAM84A	Island
cg05699505	-0.0617839	0.0148957	3.51919e-05	0.015696	-0.0697641	0.0323375	0.0315647	NA	NA	NA	21	40179051	ETS2;ETS2	ETS2	S_Shore
cg00486381	-0.0696883	0.0168017	3.52024e-05	0.015696	-0.0526268	0.0210351	0.0127474	NA	NA	NA	11	12013993	DKK3;DKK3;DKK3	DKK3
cg17696377	0.0397177	0.00957768	3.53231e-05	0.0157407	0.0592164	0.0162523	0.000303088	0.00627044	0.0170414	0.713552	16	23724561	ERN2	ERN2	Island
cg22575879	0.0504195	0.0121596	3.53891e-05	0.015761	0.0562946	0.0227796	0.0138897	NA	NA	NA	22	39807607	TAB1;TAB1	TAB1
cg15579502	-0.0347708	0.00838626	3.54358e-05	0.0157726	-0.0501898	0.0166591	0.00274924	NA	NA	NA	16	57373718
cg24957127	-0.0485454	0.0117094	3.54815e-05	0.0157838	-0.0509886	0.0196511	0.00981538	NA	NA	NA	7	28847978	CREB5;CREB5;CREB5;CREB5	CREB5
cg16533901	-0.0553435	0.0133496	3.55038e-05	0.0157846	-0.0639996	0.0217251	0.00340655	NA	NA	NA	8	57901234	IMPAD1	IMPAD1
cg07277864	-0.0493416	0.0119029	3.55612e-05	0.015801	-0.0749964	0.0220442	0.000737278	0.00446294	0.0154373	0.772996	17	36707708	SRCIN1	SRCIN1
cg23823076	-0.0488552	0.0117865	3.56112e-05	0.0158141	-0.0362768	0.0142721	0.0114001	NA	NA	NA	15	91432732	FES;FES;FES;FES;FES;FES;FES;FES	FES
cg10603275	0.100193	0.0241744	3.56798e-05	0.0158354	0.104991	0.0324419	0.00131256	-0.0068614	0.0458759	0.881359	3	239665	CHL1	CHL1	Island
cg03529001	-0.0325064	0.00784427	3.57725e-05	0.0158674	-0.0565013	0.0201559	0.00530585	NA	NA	NA	2	26846953	CIB4	CIB4
cg19501502	0.0485178	0.01171	3.58812e-05	0.0159064	0.0190405	0.0186011	0.306616	0.0302582	0.014927	0.0449046	10	12401458	CAMK1D;CAMK1D	CAMK1D
cg05904325	0.0697627	0.0168403	3.59845e-05	0.0159247	0.116125	0.0447134	0.00974566	NA	NA	NA	4	95441526	PDLIM5;PDLIM5;PDLIM5;PDLIM5;PDLIM5;PDLIM5;PDLIM5;PDLIM5	PDLIM5
cg08616951	-0.0439039	0.0105997	3.60787e-05	0.0159297	-0.130096	0.0357278	0.000307211	-0.025881	0.0279367	0.355405	11	394545	PKP3	PKP3	Island
cg17334018	0.0717249	0.0173196	3.61946e-05	0.0159534	0.138844	0.036122	0.000141889	NA	NA	NA	4	96470293	UNC5C	UNC5C	Island
cg04272011	0.0508589	0.0122818	3.6232e-05	0.0159607	0.0627933	0.0212648	0.00333114	0.00194695	0.0161317	0.904138	14	79746359	NRXN3;NRXN3;NRXN3;NRXN3;NRXN3	NRXN3	S_Shore
cg01078772	-0.0439991	0.0106257	3.62628e-05	0.0159652	-0.0708884	0.0210848	0.000844658	-0.00672379	0.0150066	0.654909	20	30920486	KIF3B	KIF3B
cg08032619	-0.0561443	0.0135615	3.63962e-05	0.016006	-0.0841624	0.0250423	0.000850358	-0.0389434	0.0193726	0.0466094	19	36616612	TBCB	TBCB	N_Shelf
cg17500332	-0.0655529	0.0158342	3.63972e-05	0.016006	-0.0858109	0.025615	0.000883463	NA	NA	NA	9	136819239	VAV2;VAV2	VAV2
cg09468228	-0.0548667	0.013256	3.65472e-05	0.0160628	-0.0763624	0.0264064	0.00403358	NA	NA	NA	2	231815170
cg22522509	0.0807892	0.0195226	3.66704e-05	0.0160893	0.101171	0.047147	0.0324938	0.00664186	0.0368352	0.857237	21	16436121	NRIP1	NRIP1	N_Shore
cg10521638	0.0595497	0.0143924	3.67746e-05	0.0161259	0.0881825	0.0249512	0.000456504	-0.0146725	0.0188233	0.437287	4	74734919	CXCL1	CXCL1	Island
cg26089885	-0.0457851	0.0110664	3.68182e-05	0.0161358	-0.0937556	0.0221382	2.83995e-05	NA	NA	NA	3	52824616	ITIH1;ITIH1;ITIH1;ITIH1	ITIH1
cg07013955	0.0767104	0.018542	3.68462e-05	0.0161389	0.0821827	0.037773	0.0301509	-0.00666687	0.0237352	0.779274	16	1595532	IFT140;TMEM204	IFT140;TMEM204	N_Shelf
cg10717691	0.0621241	0.0150202	3.70182e-05	0.016205	0.116608	0.0332606	0.000505968	0.00650784	0.0298965	0.828119	1	210426358
cg12996815	-0.0460446	0.0111335	3.70744e-05	0.0162143	-0.0641096	0.0160417	7.72587e-05	NA	NA	NA	1	25859569
cg05726661	0.0890168	0.0215243	3.70818e-05	0.0162143	0.105006	0.0350011	0.00286079	0.00359354	0.0379187	0.924661	17	7348438	CHRNB1;CHRNB1	CHRNB1	Island
cg23669611	0.0545424	0.0131901	3.71685e-05	0.01623	0.113306	0.039012	0.00380198	-0.0425876	0.0246832	0.0869026	17	1901684	RTN4RL1	RTN4RL1	Island
cg18158990	0.0645856	0.0156192	3.71809e-05	0.01623	0.0557167	0.0252154	0.0277066	-2.86438e-06	0.0178032	0.999872	12	33592285	SYT10	SYT10	Island
cg22762215	0.0971169	0.0234883	3.72345e-05	0.0162442	0.124144	0.0622053	0.0466247	0.0221238	0.0546016	0.686053	6	29521272			Island
cg23990711	0.0565743	0.0136836	3.72689e-05	0.01625	0.0659104	0.0225889	0.00372107	NA	NA	NA	3	186543463	LOC102724699	LOC102724699	N_Shore
cg12499130	0.0756865	0.0183075	3.73176e-05	0.0162609	0.197128	0.0520462	0.000175884	0.0777265	0.0866497	0.370844	10	46970594	SYT15;SYT15;SYT15;SYT15	SYT15	Island
cg04222358	0.1499	0.0362605	3.7349e-05	0.0162609	0.211853	0.0594808	0.000412182	-0.030145	0.0655328	0.646452	3	2140256			Island
cg02548289	0.0702767	0.017001	3.73982e-05	0.0162609	0.0983254	0.0388013	0.0116524	NA	NA	NA	3	15313782	SH3BP5;SH3BP5	SH3BP5
cg06245305	-0.0472566	0.0114323	3.74097e-05	0.0162609	-0.0860472	0.0292021	0.0033996	NA	NA	NA	1	48227883	TRABD2B	TRABD2B
cg08935118	0.0718982	0.0173938	3.74185e-05	0.0162609	0.0598338	0.0292472	0.0414315	-0.00368923	0.0206666	0.858711	15	35014229
cg01543603	0.0845291	0.0204496	3.74208e-05	0.0162609	0.0790517	0.0330195	0.0171286	0.0118638	0.0211486	0.575839	16	89469541	ANKRD11	ANKRD11
cg17710023	0.0826648	0.0200001	3.74706e-05	0.0162734	0.217274	0.0504322	2.07186e-05	NA	NA	NA	15	27112180	GABRA5;GABRA5;GABRA5	GABRA5	Island
cg26745060	-0.056176	0.0135924	3.75249e-05	0.0162877	-0.0871885	0.025616	0.000730399	NA	NA	NA	13	50741803	DLEU1	DLEU1
cg02593932	0.0552943	0.0133835	3.77475e-05	0.0163621	0.0542952	0.0212307	0.0109076	-0.000990758	0.0181776	0.956625	2	154728308	GALNT13	GALNT13	N_Shore
cg05930502	-0.0800069	0.0193662	3.77882e-05	0.0163621	-0.0869292	0.0330296	0.00883153	NA	NA	NA	19	5086515	KDM4B	KDM4B
cg07928365	-0.0767375	0.018576	3.78296e-05	0.0163621	-0.105781	0.0318364	0.00097331	NA	NA	NA	11	122649056	UBASH3B	UBASH3B
cg22438763	0.0667666	0.0161628	3.78495e-05	0.0163621	0.0923802	0.0220932	3.54677e-05	0.0198977	0.0377722	0.599373	1	47900256	FOXD2;MGC12982	FOXD2;MGC12982	Island
cg06158347	0.0788645	0.0190918	3.78626e-05	0.0163621	0.159454	0.0370287	2.08551e-05	NA	NA	NA	16	65155846	CDH11;CDH11;CDH11;CDH11	CDH11	Island
cg13198478	-0.055276	0.0133815	3.78665e-05	0.0163621	-0.0859758	0.0243761	0.000467531	NA	NA	NA	22	42573582	TCF20;TCF20	TCF20
cg04980428	0.0357343	0.00865138	3.79179e-05	0.0163752	0.0357607	0.016938	0.0353476	-0.000492829	0.0123157	0.968143	1	26098214	MAN1C1	MAN1C1	S_Shore
cg07009717	-0.066398	0.016076	3.7955e-05	0.0163782	-0.069426	0.0266809	0.0095985	NA	NA	NA	1	203680904	ATP2B4;ATP2B4	ATP2B4
cg01021493	-0.0275834	0.00667875	3.7991e-05	0.0163782	-0.0817159	0.0189995	2.13208e-05	NA	NA	NA	12	52795455	KRT82	KRT82
cg14185291	0.0511204	0.0123779	3.79989e-05	0.0163782	0.0848308	0.0302026	0.00522304	NA	NA	NA	1	94703340	ARHGAP29	ARHGAP29	Island
cg02165355	0.0599613	0.01452	3.8064e-05	0.0163782	0.0763562	0.0214267	0.000409274	0.0142895	0.0156309	0.362525	5	178368071	ZNF454	ZNF454	Island
cg13548239	-0.0524975	0.0127127	3.80738e-05	0.0163782	-0.0693281	0.0235188	0.00338896	NA	NA	NA	8	13211937	DLC1;DLC1	DLC1
cg08313420	0.0701248	0.0169821	3.81051e-05	0.0163782	0.137384	0.0419243	0.00114387	-0.00377561	0.0259076	0.884286	7	6476110	DAGLB;DAGLB	DAGLB
cg19339668	0.0434218	0.010516	3.81375e-05	0.0163782	0.0596256	0.0204189	0.00369571	NA	NA	NA	9	14348002	NFIB	NFIB	Island
cg16621400	0.0682063	0.0165183	3.81379e-05	0.0163782	0.0744992	0.031454	0.0183186	NA	NA	NA	10	7227574	SFMBT2;SFMBT2	SFMBT2
cg16491617	0.0604599	0.0146462	3.83187e-05	0.0164206	0.0949006	0.0255416	0.000231902	0.0429277	0.0316242	0.176254	8	54164391	OPRK1	OPRK1	Island
cg03876618	0.056251	0.013627	3.83398e-05	0.0164206	0.0840206	0.0269698	0.00197078	-0.00160058	0.0156851	0.91891	4	57976034	IGFBP7	IGFBP7	Island
cg21808248	-0.0589821	0.0142898	3.83976e-05	0.0164206	-0.0759966	0.0242887	0.00188364	NA	NA	NA	17	14640085
cg25784220	0.0960441	0.0232694	3.84074e-05	0.0164206	0.13448	0.0503116	0.00782319	-0.00286891	0.065159	0.964956	19	58609602	ZSCAN18;ZSCAN18;ZSCAN18;ZSCAN18;ZSCAN18;ZSCAN18;ZSCAN18	ZSCAN18	Island
cg19248587	-0.0473874	0.0114816	3.8446e-05	0.0164279	-0.0636032	0.0163391	0.000117034	NA	NA	NA	10	75061727	CFAP70	CFAP70
cg03192598	0.141688	0.0343324	3.84969e-05	0.0164357	0.123939	0.052004	0.0176296	0.0620921	0.0792578	0.43509	19	12305854			Island
cg24573743	0.11514	0.0279001	3.85069e-05	0.0164357	-0.0785954	0.0487871	0.107961	-0.0934525	0.0418916	0.0275817	2	71211981	ANKRD53;ANKRD53	ANKRD53
cg26636193	0.0840975	0.0203798	3.85695e-05	0.0164533	0.149901	0.0420211	0.000404768	-0.00140692	0.0579531	0.980657	5	146889265			Island
cg03738384	-0.0425398	0.0103102	3.86535e-05	0.01648	-0.0746271	0.0276676	0.0072817	-0.0299846	0.0316168	0.344909	16	84628969	COTL1	COTL1
cg10328583	0.0598289	0.0145013	3.86943e-05	0.0164882	0.0431467	0.0187265	0.0217381	0.00485635	0.0203604	0.811954	1	6551073	PLEKHG5;PLEKHG5;PLEKHG5;PLEKHG5	PLEKHG5	Island
cg22236444	0.123645	0.029971	3.87389e-05	0.0164981	0.194475	0.0760902	0.0109709	NA	NA	NA	9	13279528	MPDZ;MPDZ;MPDZ;MPDZ;MPDZ;MPDZ	MPDZ	Island
cg04822893	-0.0562834	0.0136434	3.87658e-05	0.0165004	-0.0786726	0.0279119	0.00506206	NA	NA	NA	10	16612764
cg09355011	-0.0664154	0.0161027	3.89063e-05	0.0165145	-0.0805672	0.0302742	0.00808902	NA	NA	NA	3	45926450	LZTFL1;LZTFL1	LZTFL1
cg22763134	-0.0558773	0.0135484	3.89433e-05	0.0165212	-0.081464	0.0245151	0.000973139	NA	NA	NA	4	140715994	MAML3	MAML3
cg14947993	-0.0558182	0.0135348	3.89796e-05	0.0165225	-0.0685341	0.0235452	0.00379977	NA	NA	NA	6	106562851
cg05660670	0.0901352	0.0218565	3.89977e-05	0.0165225	0.108843	0.0431236	0.011986	0.0226361	0.0227135	0.32023	12	20521635	PDE3A	PDE3A	Island
cg16136663	0.0665996	0.0161498	3.90109e-05	0.0165225	0.0659376	0.026115	0.0119572	NA	NA	NA	1	169079132	ATP1B1	ATP1B1	S_Shelf
cg23691006	-0.0547031	0.0132678	3.91607e-05	0.0165586	-0.0663416	0.0269508	0.0142488	-0.00993889	0.0152503	0.515827	17	1510666	SLC43A2	SLC43A2	S_Shore
cg27237706	0.0390243	0.00946642	3.92595e-05	0.016573	0.0734668	0.0226031	0.00124825	0.0120985	0.0133192	0.365727	16	73104816
cg04146591	0.0674847	0.0163718	3.93247e-05	0.0165914	0.045794	0.0230385	0.0475268	NA	NA	NA	17	27044864	RAB34;RAB34;RAB34;RAB34;NARR;RAB34;RAB34;RAB34;RAB34;RAB34;RAB34;NARR	RAB34;NARR	Island
cg11650135	-0.0503141	0.0122082	3.94353e-05	0.0166106	-0.0625467	0.0232545	0.00745769	-0.0222641	0.0198371	0.26313	12	117795363	NOS1	NOS1	N_Shelf
cg00370187	-0.0484519	0.011757	3.94781e-05	0.0166106	-0.0616596	0.0215696	0.00448069	NA	NA	NA	2	109613221
cg16760163	-0.0555039	0.0134703	3.95862e-05	0.0166189	-0.0680847	0.0277456	0.0145488	NA	NA	NA	15	38901688
cg03888592	0.0302739	0.00734733	3.95972e-05	0.0166189	0.00576908	0.013702	0.673959	0.0305935	0.014949	0.0428711	12	48210934	HDAC7;HDAC7	HDAC7	N_Shelf
cg17841267	-0.0348195	0.00845053	3.95977e-05	0.0166189	-0.0456133	0.0171809	0.00824475	-0.0345757	0.0172597	0.0473658	10	112117449
cg21947565	-0.0512991	0.0124502	3.96077e-05	0.0166189	-0.0766249	0.0277225	0.00596647	NA	NA	NA	20	37650634	DHX35;DHX35;DHX35	DHX35
cg08146323	0.079788	0.0193666	3.96867e-05	0.0166347	0.0855897	0.0329261	0.00968841	0.0232497	0.0249244	0.352739	19	57183118	ZNF835	ZNF835	Island
cg01047904	0.0595851	0.0144646	3.97707e-05	0.0166427	0.0952897	0.0374467	0.0113232	0.0138282	0.0363022	0.70369	12	20521183	PDE3A	PDE3A	N_Shore
cg00472801	0.04779	0.0116023	3.98308e-05	0.0166447	0.0580791	0.020344	0.00452544	0.0201446	0.0233501	0.389979	6	62995876	KHDRBS2;KHDRBS2	KHDRBS2	Island
cg27494470	-0.0424875	0.0103151	3.98438e-05	0.0166447	-0.0754878	0.0249818	0.00267196	-0.00523822	0.0146474	0.721024	6	84172561
cg20134880	-0.0437634	0.010625	3.98537e-05	0.0166447	-0.0494993	0.024073	0.0403881	NA	NA	NA	7	5622551
cg04773818	0.12545	0.0304577	3.98621e-05	0.0166447	0.175032	0.0468647	0.000215738	0.0348776	0.0360575	0.334635	8	31496966	NRG1	NRG1	Island
cg19288904	0.0518848	0.0125979	3.99166e-05	0.0166584	0.0785184	0.0234095	0.000873966	0.00746772	0.0550123	0.892272	15	98836248
cg24008746	-0.0525107	0.0127534	4.01131e-05	0.0167153	-0.0444417	0.0198143	0.0254633	NA	NA	NA	16	28534616
cg24981220	0.0669996	0.0162733	4.01523e-05	0.0167205	0.121159	0.0337136	0.000367656	NA	NA	NA	18	24765506	CHST9;CHST9	CHST9	Island
cg12116997	-0.0579758	0.0140824	4.01979e-05	0.0167304	-0.10896	0.0244422	1.06727e-05	NA	NA	NA	8	130765175	GSDMC	GSDMC
cg03413960	-0.0591266	0.0143645	4.03272e-05	0.0167661	-0.112526	0.032027	0.000490592	NA	NA	NA	22	31136755	OSBP2;OSBP2;OSBP2	OSBP2
cg11438011	0.0778514	0.0189197	4.05558e-05	0.0168235	0.0851706	0.0280279	0.00253459	-0.00683766	0.0324601	0.833556	5	148033882	HTR4;HTR4;HTR4;HTR4;HTR4;HTR4;HTR4	HTR4	Island
cg19846353	-0.0629345	0.0152947	4.05612e-05	0.0168235	-0.0667237	0.0254112	0.00896941	NA	NA	NA	11	119585587	PVRL1;PVRL1;PVRL1	PVRL1
cg17011173	-0.0361602	0.00878834	4.06025e-05	0.0168235	-0.0511673	0.0174567	0.00356872	NA	NA	NA	5	123981378	ZNF608	ZNF608
cg18932884	-0.045077	0.0109555	4.06078e-05	0.0168235	-0.0508813	0.0177077	0.00427443	NA	NA	NA	11	120144266	POU2F3;POU2F3	POU2F3
cg17805540	0.0483281	0.0117458	4.06156e-05	0.0168235	0.0597724	0.0235256	0.011445	-0.0217978	0.0154787	0.160694	4	13543730	NKX3-2	NKX3-2	Island
cg13789303	0.100046	0.0243157	4.06184e-05	0.0168235	0.0829017	0.0360731	0.0220658	0.091907	0.0530305	0.0847008	6	108886681	FOXO3;FOXO3	FOXO3	S_Shelf
cg00517133	-0.0664264	0.0161463	4.06943e-05	0.0168397	-0.0844761	0.0226922	0.000224487	NA	NA	NA	15	66533818	MEGF11	MEGF11
cg23464698	0.050644	0.0123116	4.0786e-05	0.0168618	0.061752	0.0232265	0.00815907	0.00467808	0.0162545	0.774005	14	23822265	SLC22A17;SLC22A17	SLC22A17	S_Shore
cg16702901	-0.0555495	0.0135048	4.08206e-05	0.0168618	-0.10258	0.026262	0.000110329	NA	NA	NA	8	136656531	KHDRBS3	KHDRBS3
cg00232735	0.0594224	0.0144497	4.09854e-05	0.0169208	0.110589	0.0279982	9.25694e-05	0.0459491	0.0593543	0.439805	11	132934139	OPCML	OPCML	Island
cg19713460	0.0733449	0.0178361	4.10239e-05	0.0169276	0.0731875	0.0224647	0.00121765	0.00146227	0.0257864	0.95487	22	39745530	SYNGR1;SYNGR1	SYNGR1	N_Shore
cg22069688	0.0783926	0.0190717	4.13337e-05	0.0170007	0.0718489	0.0355739	0.0440627	NA	NA	NA	19	6892138	ADGRE1;ADGRE1;ADGRE1;ADGRE1;ADGRE1	ADGRE1
cg12189559	0.0592266	0.014412	4.14909e-05	0.0170324	0.0593041	0.0284951	0.0380439	NA	NA	NA	4	154036211
cg01069505	-0.0509374	0.0123951	4.14992e-05	0.0170324	-0.0662062	0.0238687	0.00579949	NA	NA	NA	17	44971405
cg18759960	0.0513405	0.0124948	4.15934e-05	0.0170619	0.0724485	0.0265134	0.00658813	NA	NA	NA	10	23481776	PTF1A	PTF1A	Island
cg02181310	0.0915661	0.0222878	4.16994e-05	0.0170963	0.162582	0.0455861	0.000406019	NA	NA	NA	19	56616724	ZNF787	ZNF787	S_Shore
cg01277331	0.0421576	0.0102622	4.17525e-05	0.0171089	0.0582351	0.0165909	0.000498588	0.00223074	0.016217	0.89081	2	219748759	WNT10A	WNT10A	Island
cg02800810	0.0598461	0.0145689	4.17959e-05	0.0171176	0.0672559	0.0238493	0.00503577	0.0183836	0.0192979	0.342832	21	28340139	ADAMTS5	ADAMTS5	Island
cg27192620	0.0715683	0.0174238	4.1849e-05	0.0171215	0.0651805	0.0249068	0.00920765	NA	NA	NA	1	32169785	COL16A1	COL16A1	Island
cg21310911	0.0761655	0.0185449	4.19273e-05	0.0171215	0.130243	0.0352624	0.000252728	NA	NA	NA	3	172166288	GHSR;GHSR	GHSR	Island
cg00551526	0.0723864	0.0176249	4.19329e-05	0.0171215	0.0935006	0.0328538	0.00466183	NA	NA	NA	10	90739149	ACTA2	ACTA2
cg03462380	0.0806231	0.0196331	4.20327e-05	0.0171259	0.124264	0.0287907	2.0141e-05	0.0194372	0.0214023	0.365724	15	27112902	GABRA5;GABRA5	GABRA5	Island
cg02812899	0.108077	0.0263188	4.20388e-05	0.0171259	0.186441	0.0537501	0.000581539	NA	NA	NA	8	13134146	DLC1	DLC1	Island
cg12850078	0.0643238	0.0156676	4.22052e-05	0.0171755	0.115978	0.0467131	0.013457	NA	NA	NA	15	89922071	LOC254559	LOC254559	Island
cg00873050	0.076953	0.0187469	4.23296e-05	0.0172101	0.11325	0.0290271	0.00011234	0.0163633	0.0312282	0.60121	1	32828016	TSSK3;LOC100128071;TSSK3	TSSK3;LOC100128071	Island
cg09040797	0.0643388	0.0156741	4.23414e-05	0.0172101	0.18733	0.0405058	5.10613e-06	NA	NA	NA	12	63544768	AVPR1A;AVPR1A	AVPR1A	Island
cg08271153	0.0541155	0.0131838	4.23573e-05	0.0172101	0.0762279	0.0302026	0.0120045	0.0470207	0.020258	0.0222036	14	69726221	GALNTL1;GALNTL1	GALNTL1	N_Shore
cg11452391	0.0868516	0.021161	4.24254e-05	0.0172286	0.183086	0.0467485	0.000106168	0.0198922	0.0369891	0.591354	5	16180315	2025-03-11	2025-03-11	Island
cg06293108	0.0914344	0.0222827	4.25983e-05	0.0172897	0.147916	0.0386064	0.000148097	0.00673686	0.0267662	0.801736	13	110438256	IRS2	IRS2	Island
cg15732576	-0.038556	0.00939681	4.26482e-05	0.0173008	-0.0757525	0.0213101	0.000423343	NA	NA	NA	1	48281875	TRABD2B	TRABD2B
cg10023530	0.0498044	0.0121391	4.27001e-05	0.0173013	0.0730247	0.020963	0.00055178	0.0040556	0.0157158	0.796814	18	11148783	FAM38B	FAM38B	Island
cg24826696	0.0917746	0.0223772	4.29865e-05	0.0173633	0.207249	0.0548222	0.000180523	0.012904	0.0333383	0.699356	10	129534722	FOXI2	FOXI2	Island
cg04466504	-0.0704072	0.0171674	4.29957e-05	0.0173633	-0.0936969	0.0280096	0.000900924	NA	NA	NA	20	11862393
cg16873649	-0.0500134	0.0121949	4.30028e-05	0.0173633	-0.0602988	0.0215521	0.00539585	NA	NA	NA	5	133771009	LOC102546229	LOC102546229
cg10852177	0.0787494	0.0192018	4.30053e-05	0.0173633	0.213229	0.0507573	3.28305e-05	NA	NA	NA	7	84816454			S_Shore
cg01845456	-0.051054	0.0124491	4.30321e-05	0.0173638	-0.0763942	0.0233932	0.0011857	NA	NA	NA	21	40204504
cg06897548	0.0264704	0.00645478	4.30517e-05	0.0173638	0.0305104	0.0133845	0.0231524	NA	NA	NA	22	39810706	TAB1;TAB1	TAB1
cg24783211	0.0915608	0.022328	4.30844e-05	0.0173679	0.172481	0.039702	1.78104e-05	0.0443709	0.0512654	0.388722	4	55093038			Island
cg18273840	0.0853312	0.0208117	4.31903e-05	0.0173909	0.127106	0.0319134	8.08511e-05	-0.0511029	0.0394168	0.197467	5	45695643	HCN1	HCN1	Island
cg16507179	-0.0600894	0.0146558	4.32095e-05	0.0173909	-0.0552869	0.021208	0.00948918	NA	NA	NA	20	34708458	EPB41L1;EPB41L1;EPB41L1;EPB41L1	EPB41L1
cg11743349	0.0501993	0.0122469	4.3416e-05	0.017458	0.0582695	0.021108	0.00603976	-0.0204373	0.0151266	0.179383	4	21950864	KCNIP4	KCNIP4	Island
cg27304533	0.0523038	0.0127605	4.34215e-05	0.017458	0.0764694	0.0224385	0.000721778	NA	NA	NA	19	13125170	NFIX	NFIX	Island
cg03087372	0.0550116	0.013423	4.3532e-05	0.0174694	0.0303488	0.0223789	0.175834	0.0425688	0.0145178	0.00406657	20	4803035	RASSF2	RASSF2	Island
cg05736768	0.0418092	0.010202	4.35618e-05	0.0174694	0.0518876	0.0171983	0.00271278	0.00775569	0.0209147	0.711429	8	105479248	DPYS;DPYS	DPYS	Island
cg09445939	0.0674016	0.0164474	4.35862e-05	0.0174694	0.0756737	0.029934	0.0118516	0.0526708	0.026207	0.0467219	10	54074079	DKK1;DKK1	DKK1	Island
cg10640232	-0.0565981	0.0138125	4.36652e-05	0.0174702	-0.0800975	0.0229233	0.000527718	NA	NA	NA	6	41659575	TFEB;TFEB;TFEB;TFEB;TFEB	TFEB
cg11965370	0.0779362	0.0190203	4.36787e-05	0.0174702	0.147643	0.0353868	3.71105e-05	-0.0152998	0.0262494	0.560676	11	131780946	NTM;NTM;NTM;NTM;NTM;NTM;NTM	NTM	Island
cg01911808	-0.0534643	0.013048	4.36797e-05	0.0174702	-0.04186	0.020369	0.0405632	NA	NA	NA	2	218738446	TNS1;TNS1;TNS1	TNS1
cg17186168	0.0958668	0.0233967	4.36907e-05	0.0174702	0.15801	0.0345697	6.49713e-06	-0.0797483	0.035871	0.028041	2	11810403	NTSR2	NTSR2	Island
cg26341879	-0.0676694	0.0165157	4.37228e-05	0.0174702	-0.0810936	0.0255996	0.00165203	NA	NA	NA	10	74714969	PLA2G12B	PLA2G12B
cg05983315	0.0937773	0.0228877	4.37245e-05	0.0174702	0.148144	0.0432009	0.000669022	-0.00306713	0.0333014	0.926768	19	58545837	ZSCAN1	ZSCAN1	Island
cg27416337	0.0611157	0.0149188	4.38591e-05	0.0175127	0.104404	0.0390663	0.00784785	0.0056117	0.0252702	0.824674	3	32748004	CNOT10	CNOT10
cg23243066	0.0763468	0.0186372	4.38763e-05	0.0175127	0.0881277	0.0416764	0.0350856	0.024973	0.030938	0.421185	11	9686532	SWAP70	SWAP70	S_Shore
cg10127275	0.0484222	0.011821	4.39072e-05	0.0175159	0.0603766	0.0197985	0.00244697	-0.00248779	0.0157553	0.87481	4	165304496	2025-03-01	2025-03-01	Island
cg00072675	-0.0466732	0.0113948	4.39596e-05	0.0175168	-0.0634041	0.0217329	0.00372509	0.00536676	0.0135947	0.693717	1	56942628			N_Shore
cg25734127	-0.0530961	0.0129632	4.39814e-05	0.0175168	-0.0990337	0.025173	9.85184e-05	NA	NA	NA	2	167026955	LOC101929680	LOC101929680
cg18004617	-0.0574432	0.0140246	4.39869e-05	0.0175168	-0.0733142	0.0269671	0.00683432	NA	NA	NA	5	142514548	ARHGAP26;ARHGAP26	ARHGAP26
cg24884142	0.0418766	0.0102243	4.40005e-05	0.0175168	0.0734466	0.0209745	0.000517184	-0.00631083	0.020539	0.759208	1	119532056	TBX15;TBX15	TBX15	Island
cg17243915	0.0767877	0.0187487	4.40355e-05	0.0175184	0.0564825	0.0215529	0.00910319	NA	NA	NA	21	47982351	DIP2A;DIP2A	DIP2A
cg11293699	0.0586824	0.0143286	4.40596e-05	0.0175184	0.0747734	0.0257187	0.0038486	0.0080682	0.0161735	0.618807	3	138666473	FOXL2;C3orf72	FOXL2;C3orf72	S_Shore
cg12432161	-0.054422	0.0132886	4.40797e-05	0.0175184	-0.0982683	0.0246051	7.68825e-05	-0.00199143	0.0143165	0.889518	3	154958565
cg03237648	0.0542143	0.0132382	4.40956e-05	0.0175184	0.0608594	0.0208653	0.00373192	-0.00480609	0.018256	0.7928	10	7454759	SFMBT2	SFMBT2	Island
cg14353148	0.0803028	0.0196099	4.41505e-05	0.0175312	0.111718	0.035867	0.00197005	NA	NA	NA	4	186306032
cg03949391	0.0908208	0.0221808	4.42328e-05	0.0175468	0.162982	0.0531904	0.0023331	0.0223672	0.0656175	0.733816	1	78956845	PTGFR;PTGFR;PTGFR;PTGFR	PTGFR	Island
cg16721359	0.0704003	0.0171936	4.42356e-05	0.0175468	0.098247	0.0349481	0.00518246	0.0376493	0.0220379	0.0911528	8	98610787
cg05472405	-0.0549809	0.0134305	4.43907e-05	0.0175866	-0.049348	0.0198719	0.0134179	NA	NA	NA	6	73934058	KHDC1L;KHDC1L	KHDC1L
cg01374580	-0.0595811	0.0145549	4.44254e-05	0.0175866	-0.067837	0.0270518	0.0125409	-0.0296688	0.0211924	0.164148	15	62521056
cg22315684	0.063746	0.0155756	4.4592e-05	0.0176159	0.0518547	0.0261345	0.0479089	NA	NA	NA	7	144210744	TPK1;TPK1	TPK1
cg07859177	-0.0564642	0.0137975	4.46548e-05	0.0176172	-0.0538208	0.0237854	0.0241799	NA	NA	NA	15	57098497
cg18926350	0.0505007	0.0123403	4.46558e-05	0.0176172	0.107159	0.0261876	5.15325e-05	NA	NA	NA	4	110223641	COL25A1;COL25A1;COL25A1;COL25A1;COL25A1;COL25A1	COL25A1	Island
cg12700074	0.0781055	0.019086	4.46649e-05	0.0176172	0.134685	0.0488226	0.0060634	-0.0310521	0.0284754	0.277766	6	131571435	AKAP7;AKAP7;AKAP7	AKAP7
cg13606569	0.06771	0.0165465	4.46996e-05	0.0176218	0.118468	0.0290977	5.64248e-05	-0.0139406	0.0173948	0.424595	9	113341525	SVEP1	SVEP1	Island
cg08645257	0.0837891	0.020477	4.47488e-05	0.0176322	0.135656	0.0484986	0.00540874	-0.0198161	0.036872	0.591918	2	242211290	HDLBP;HDLBP	HDLBP	Island
cg25571189	0.100542	0.0245731	4.48092e-05	0.0176469	0.165928	0.051834	0.00147806	0.0209325	0.0333196	0.531085	2	133427612	LYPD1;LYPD1;LYPD1	LYPD1	Island
cg15439862	0.0500313	0.0122293	4.48916e-05	0.0176495	0.0936746	0.0213742	1.49817e-05	0.00562322	0.017542	0.749114	18	28622593	DSC3;DSC3	DSC3	Island
cg14587160	-0.048316	0.0118105	4.49267e-05	0.0176495	-0.0639685	0.0186204	0.000655825	NA	NA	NA	20	12988189	SPTLC3	SPTLC3
cg25820728	-0.0466904	0.0114134	4.49424e-05	0.0176495	-0.0745558	0.0239108	0.00195634	0.0236727	0.0245508	0.336742	7	1684706			N_Shelf
cg14228830	-0.060829	0.0148697	4.49504e-05	0.0176495	-0.111404	0.0294079	0.000175684	-0.0499741	0.0193964	0.0107407	3	139257229	RBP1;RBP1;RBP1	RBP1	N_Shore
cg15133801	-0.0497381	0.0121595	4.50156e-05	0.0176495	-0.0832272	0.0226789	0.0002755	NA	NA	NA	12	66894812	GRIP1;GRIP1	GRIP1
cg18103825	-0.0514795	0.0125853	4.50196e-05	0.0176495	-0.0642008	0.0238373	0.00737147	NA	NA	NA	11	116653916	ZPR1	ZPR1
cg10104542	-0.0586786	0.0143455	4.50295e-05	0.0176495	-0.0982733	0.02517	0.000111032	-0.0275345	0.0195903	0.1615	2	237874990
cg04529938	0.0317484	0.00776216	4.50768e-05	0.0176495	0.0330521	0.0147893	0.0259625	-0.00233246	0.0131986	0.860017	17	73084494	SLC16A5	SLC16A5	Island
cg12867894	0.0716357	0.0175143	4.5083e-05	0.0176495	0.0886339	0.0432014	0.0408586	NA	NA	NA	10	17038374	CUBN	CUBN
cg00538888	-0.0622071	0.0152093	4.5091e-05	0.0176495	-0.0798904	0.0230391	0.000582912	-0.00227771	0.0156701	0.884586	10	129703001			N_Shelf
cg17928584	0.0621469	0.0151999	4.53664e-05	0.0177212	0.0892108	0.0289603	0.00220918	0.0359537	0.0322465	0.267051	5	146614457	STK32A;STK32A	STK32A	Island
cg17983307	-0.0369326	0.00903467	4.55165e-05	0.017764	-0.0429578	0.0212725	0.0441151	-0.00328137	0.0169554	0.846889	1	201181402	IGFN1	IGFN1
cg04838191	-0.0564429	0.0138075	4.55221e-05	0.017764	-0.0751054	0.0206678	0.000315108	-0.00483979	0.0176427	0.784304	2	238214874
cg19267252	0.0494764	0.0121045	4.5601e-05	0.0177768	0.0952841	0.0225971	3.08741e-05	0.00348309	0.0186559	0.852212	2	105459317			Island
cg05142982	0.0639575	0.0156501	4.57406e-05	0.0178221	0.109021	0.0295945	0.000261697	0.0142239	0.0243217	0.559361	8	495736	C8orf42	C8orf42	Island
cg12373084	0.0850157	0.0208092	4.59848e-05	0.0178811	0.139584	0.0381876	0.000290999	0.0247745	0.0214557	0.249671	9	12775700	C9orf150;C9orf150	C9orf150	Island
cg02145324	-0.0453102	0.0110909	4.60106e-05	0.0178811	-0.0693306	0.0246388	0.00513392	NA	NA	NA	11	108067792	NPAT	NPAT
cg22001630	0.0796812	0.0195046	4.60295e-05	0.0178811	0.259233	0.0509349	5.54509e-07	NA	NA	NA	3	154797689	MME;MME;MME;MME	MME	Island
cg07090686	-0.0673155	0.0164777	4.60314e-05	0.0178811	-0.0569015	0.0232484	0.0148338	NA	NA	NA	16	4952291	PPL	PPL
cg08034051	0.072708	0.0177998	4.61253e-05	0.0179085	0.0705735	0.033397	0.035213	NA	NA	NA	17	48949161
cg09888297	0.0694954	0.0170152	4.62133e-05	0.0179293	0.0730434	0.0344312	0.0345287	0.00815262	0.0263033	0.757139	1	226189878			S_Shelf
cg18307783	0.0571158	0.0139866	4.63537e-05	0.0179468	0.0555333	0.0165933	0.000895566	0.0302589	0.0195662	0.125244	5	92931623			S_Shore
cg21974464	-0.0402848	0.00986596	4.64301e-05	0.0179468	-0.0806391	0.0261469	0.0021855	NA	NA	NA	17	80193558	SLC16A3;SLC16A3;SLC16A3;SLC16A3;SLC16A3;MIR6787;SLC16A3	SLC16A3;MIR6787	N_Shore
cg21164232	0.0844122	0.0206731	4.64354e-05	0.0179468	0.072647	0.0353031	0.0402586	-0.01842	0.0254324	0.470274	18	3452359	TGIF1;TGIF1;TGIF1;TGIF1;TGIF1;TGIF1;TGIF1;TGIF1	TGIF1	Island
cg03859162	0.0811527	0.0198765	4.65038e-05	0.0179468	0.137501	0.0327776	3.37572e-05	0.0282671	0.0291739	0.334515	13	99404887	SLC15A1;SLC15A1	SLC15A1	Island
cg13523345	-0.0628048	0.0153836	4.65542e-05	0.0179482	-0.0989595	0.0235653	3.28353e-05	NA	NA	NA	5	170781216
cg08331596	0.0417194	0.0102202	4.66597e-05	0.0179672	0.0346209	0.0149463	0.0210333	NA	NA	NA	11	76341558
cg19625921	0.0860658	0.021084	4.66623e-05	0.0179672	0.149593	0.0412708	0.000327023	NA	NA	NA	10	7454542	SFMBT2	SFMBT2	Island
cg23065934	0.0537438	0.0131664	4.66905e-05	0.0179672	0.0982026	0.0291082	0.000814348	-0.0685968	0.0434908	0.117614	5	16180266	2025-03-11	2025-03-11	Island
cg23564700	0.045344	0.0111099	4.67925e-05	0.0179672	0.0520102	0.0191747	0.00697878	0.0578904	0.050455	0.252673	18	5544169	EPB41L3	EPB41L3	Island
cg12828294	-0.0492901	0.0120769	4.67974e-05	0.0179672	-0.0636867	0.0191187	0.000946683	-0.00661557	0.0203167	0.745068	8	122643463	HAS2	HAS2
cg00745181	0.0634883	0.0155559	4.68112e-05	0.0179672	0.0589674	0.0285169	0.0392788	NA	NA	NA	12	99012919	IKBIP;IKBIP	IKBIP
cg19605575	-0.0334971	0.00820775	4.68387e-05	0.0179678	-0.0693611	0.0205108	0.00078986	0.00194673	0.0121063	0.872548	14	77651176	TMEM63C	TMEM63C	S_Shelf
cg26562717	0.0543561	0.0133197	4.68975e-05	0.0179771	0.182983	0.0383491	2.59333e-06	NA	NA	NA	2	101436425	NPAS2	NPAS2	Island
cg00988129	0.0524999	0.0128675	4.70642e-05	0.0180273	0.0191308	0.0254713	0.453054	0.0387141	0.0168376	0.0232674	8	75232556	JPH1	JPH1	N_Shore
cg09397246	0.0624621	0.01531	4.71076e-05	0.018035	0.0681441	0.0193805	0.00048609	-0.0206429	0.0258537	0.426443	15	91427361	FES;FES;FES;FES	FES	N_Shore
cg23992410	0.0883155	0.0216487	4.71764e-05	0.0180523	0.089063	0.0363371	0.0146846	NA	NA	NA	1	214160848	PROX1	PROX1	Island
cg07025511	0.0817963	0.0200535	4.72931e-05	0.018088	0.197767	0.0466869	2.82313e-05	NA	NA	NA	2	5831700	SOX11;LINC01248	SOX11;LINC01248	S_Shore
cg16792800	0.0732667	0.0179646	4.73925e-05	0.018117	0.0918726	0.0287676	0.00151479	-0.0100868	0.0212368	0.635627	13	93879361	GPC6;GPC6	GPC6	Island
cg23064601	0.0454244	0.0111414	4.76585e-05	0.0181987	0.0843943	0.0193972	1.73201e-05	-0.0163962	0.0200736	0.415709	5	134367394	PITX1	PITX1	Island
cg17901491	0.0653457	0.0160279	4.76772e-05	0.0181987	0.0739108	0.025143	0.00347296	NA	NA	NA	12	8276276	CLEC4A;CLEC4A;CLEC4A;CLEC4A;CLEC4A;CLEC4A;CLEC4A;CLEC4A	CLEC4A
cg18315960	0.0547318	0.0134272	4.78384e-05	0.0182512	0.0676629	0.0203051	0.000938718	-0.00181212	0.0154411	0.906777	13	58204028			Island
cg00842359	-0.0372855	0.00914762	4.78848e-05	0.0182598	-0.0641708	0.0202078	0.00160828	NA	NA	NA	11	10686144	MRVI1;MRVI1;MRVI1;MRVI1;MRVI1	MRVI1
cg19945535	-0.0552138	0.013547	4.79376e-05	0.0182598	-0.0768307	0.0249171	0.00219049	0.0186048	0.0153687	0.228486	5	173068163
cg11587466	-0.052816	0.0129593	4.79725e-05	0.0182598	-0.0770786	0.0250104	0.0021975	0.00726818	0.0141186	0.607662	1	245855322	KIF26B	KIF26B	S_Shelf
cg18520696	-0.0675557	0.0165766	4.80113e-05	0.0182598	-0.096535	0.0305372	0.00168904	-0.0174217	0.0233067	0.456257	17	4631822			N_Shelf
cg05514223	0.0632133	0.0155116	4.80377e-05	0.0182598	0.137774	0.0439488	0.00184865	NA	NA	NA	8	76320106			Island
cg12642915	-0.0518161	0.0127154	4.80702e-05	0.0182598	-0.0714846	0.0208471	0.000668497	NA	NA	NA	11	114091253	ZBTB16;ZBTB16	ZBTB16
cg19965221	0.100709	0.024714	4.80854e-05	0.0182598	0.207579	0.0625534	0.000989667	0.115666	0.0749651	0.125935	15	30114474	TJP1;TJP1;TJP1;TJP1	TJP1	Island
cg20853836	-0.0517258	0.012694	4.81198e-05	0.0182598	-0.0731552	0.0198063	0.0002512	NA	NA	NA	15	40539008	PAK6;PAK6;PAK6;PAK6	PAK6
cg01610605	0.0556828	0.0136651	4.81222e-05	0.0182598	0.0885044	0.0218419	6.06458e-05	0.0275318	0.0177293	0.12291	16	6069399	A2BP1;A2BP1;A2BP1;A2BP1	A2BP1	Island
cg22310279	0.0425184	0.0104364	4.82825e-05	0.0183026	0.114351	0.0319002	0.000379349	0.00557954	0.0287485	0.846423	13	78493232	EDNRB;EDNRB;EDNRB	EDNRB	Island
cg19168659	0.0526767	0.0129306	4.83314e-05	0.0183066	0.0864254	0.0320818	0.00736908	NA	NA	NA	2	229046447	SPHKAP;SPHKAP	SPHKAP	Island
cg04101351	0.0497394	0.0122098	4.83432e-05	0.0183066	0.0648791	0.0223349	0.00388178	0.0123631	0.0161172	0.44448	12	20522672	PDE3A	PDE3A	Island
cg25156688	0.0658669	0.0161692	4.83738e-05	0.0183066	0.0893571	0.0276609	0.00133985	NA	NA	NA	11	27744054	BDNF	BDNF	Island
cg18502267	0.0819384	0.0201153	4.84042e-05	0.0183066	0.0941032	0.0372458	0.0118981	NA	NA	NA	22	44464536	PARVB;PARVB;PARVB;PARVB	PARVB
cg19349362	0.0845637	0.0207614	4.84701e-05	0.0183183	0.0904905	0.0331286	0.00658714	NA	NA	NA	7	130066714	CEP41;CEP41;CEP41;CEP41;CEP41	CEP41
cg02523640	0.0865549	0.0212527	4.85656e-05	0.0183299	0.175477	0.0374166	3.82073e-06	-0.102731	0.0497539	0.0410822	10	129534613	FOXI2	FOXI2	Island
cg02839264	0.0774226	0.0190104	4.85689e-05	0.0183299	0.0919506	0.0359554	0.0109417	NA	NA	NA	6	73621750	KCNQ5;KCNQ5;KCNQ5;KCNQ5;KCNQ5	KCNQ5
cg24664346	0.0591184	0.0145165	4.85995e-05	0.0183324	0.064123	0.0220001	0.00375737	0.0414001	0.017228	0.017816	17	7825949			N_Shore
cg27528660	0.0560182	0.0137566	4.86836e-05	0.0183461	0.117487	0.0378262	0.00203271	0.0166307	0.037709	0.659985	8	72987924	TRPA1	TRPA1	Island
cg03861777	-0.0572704	0.0140646	4.87111e-05	0.0183475	-0.0890955	0.0286753	0.00202269	NA	NA	NA	3	31796070	OSBPL10;OSBPL10	OSBPL10
cg04656051	0.0587344	0.014425	4.87602e-05	0.018357	0.0115897	0.0226982	0.609912	0.0408875	0.0190403	0.0338615	2	219252614	SLC11A1	SLC11A1	Island
cg02328545	-0.0380384	0.00934288	4.88315e-05	0.0183749	-0.0687557	0.0205159	0.000881792	3.00188e-06	0.0367808	0.999935	5	180030008	FLT4	FLT4
cg19640130	0.0672463	0.0165178	4.88805e-05	0.0183843	0.185264	0.0476214	0.000117655	-0.0465166	0.0596486	0.437085	10	64028056	RTKN2	RTKN2	Island
cg02920848	-0.0501661	0.0123235	4.8958e-05	0.0184003	-0.0762174	0.0240738	0.00166103	NA	NA	NA	5	149773839	TCOF1;TCOF1;TCOF1;TCOF1;TCOF1	TCOF1
cg06821107	0.0693718	0.017042	4.89832e-05	0.0184003	0.125257	0.0334249	0.000204805	0.0339598	0.0237988	0.156313	9	136243548	C9orf96;SURF4	C9orf96;SURF4	Island
cg08329501	-0.0561951	0.0138082	4.91857e-05	0.018454	-0.0768487	0.0291304	0.00865335	NA	NA	NA	9	79056558	GCNT1	GCNT1
cg04207084	0.0820565	0.0201677	4.93871e-05	0.0185025	0.15305	0.0446274	0.000668794	0.0234114	0.0457429	0.609736	7	157477846	PTPRN2;PTPRN2;PTPRN2	PTPRN2	Island
cg24188797	0.0742757	0.0182575	4.94876e-05	0.018511	0.0982208	0.0293585	0.00089882	NA	NA	NA	4	156680013	GUCY1B3;GUCY1B3;GUCY1B3;GUCY1B3;GUCY1B3;GUCY1B3	GUCY1B3	N_Shore
cg03160135	0.0397031	0.0097595	4.95062e-05	0.018511	0.0480721	0.0149326	0.00139159	0.00756107	0.0138184	0.585317	6	117586918	VGLL2;VGLL2;VGLL2;VGLL2	VGLL2	Island
cg06268694	0.0956954	0.0235243	4.95496e-05	0.018511	0.272437	0.0464477	9.47243e-09	0.0301393	0.0291041	0.301719	22	46932642	CELSR1	CELSR1	Island
cg16065186	0.0537483	0.013213	4.9572e-05	0.018511	0.0539296	0.0235648	0.0226342	-0.00409157	0.0175328	0.815923	17	37856663	ERBB2;ERBB2	ERBB2	Island
cg03161190	0.0707327	0.0173899	4.96515e-05	0.0185195	0.0864158	0.0270951	0.00153435	0.00251656	0.0175474	0.886197	10	104535792	C10orf26;C10orf26	C10orf26
cg07960083	0.0421608	0.0103667	4.97591e-05	0.0185195	0.0821887	0.0321429	0.0109339	0.00271495	0.0191843	0.887714	15	93356834			S_Shelf
cg06660530	0.0582974	0.014335	4.97939e-05	0.0185195	0.102738	0.0233231	1.36866e-05	0.0281674	0.0162262	0.0850867	20	61809911	MIR124-3	MIR124-3	Island
cg09335850	-0.0422149	0.0103821	4.9933e-05	0.0185534	-0.089293	0.0295901	0.00271396	NA	NA	NA	3	5307317
cg12783132	0.0474567	0.011672	4.99878e-05	0.0185647	0.0423862	0.0184835	0.022364	NA	NA	NA	12	54943700	PDE1B;PDE1B;PDE1B	PDE1B
cg26632656	0.0559123	0.0137524	5.0034e-05	0.0185729	0.0561077	0.025002	0.0251521	NA	NA	NA	1	40781389	COL9A2	COL9A2	Island
cg03252225	-0.057718	0.0142016	5.03432e-05	0.0186607	-0.0851221	0.0293486	0.00392954	NA	NA	NA	9	22214533
cg20665774	0.0621919	0.0153048	5.04825e-05	0.0186943	0.0598187	0.0298608	0.0458588	0.00797135	0.0249814	0.750008	19	13134254	NFIX	NFIX	N_Shore
cg09623279	-0.0530732	0.0130621	5.0571e-05	0.0187181	-0.0842611	0.0232115	0.000320103	-0.00647583	0.016336	0.692244	10	45395734
cg23304099	0.0742722	0.0182825	5.07154e-05	0.0187625	0.0759511	0.0316188	0.0167652	NA	NA	NA	3	128949317
cg10172864	0.103082	0.0253762	5.07797e-05	0.0187772	0.0955929	0.0414602	0.0216633	NA	NA	NA	2	64069452	UGP2;UGP2	UGP2	S_Shore
cg24321566	-0.0622764	0.0153336	5.09392e-05	0.0188001	-0.0988268	0.0264463	0.000212963	NA	NA	NA	5	171844324	SH3PXD2B;SH3PXD2B	SH3PXD2B
cg11718030	0.046405	0.0114267	5.10082e-05	0.0188165	0.0533761	0.0183571	0.00384687	0.0241882	0.0154422	0.119962	11	27744363	BDNF	BDNF	Island
cg19045353	-0.0517073	0.0127331	5.10619e-05	0.0188183	-0.0902447	0.0268175	0.000837861	NA	NA	NA	9	37954074	SHB	SHB
cg19811761	0.112536	0.0277187	5.12665e-05	0.0188756	0.212214	0.0647085	0.00113004	0.0885654	0.0726356	0.225462	19	57019022	ZNF471	ZNF471	Island
cg21487207	0.0652532	0.0160736	5.13269e-05	0.0188888	0.0602319	0.0260998	0.0215393	-0.0172268	0.0195808	0.380757	12	54410576	HOXC4;HOXC6;HOXC5	HOXC4;HOXC6;HOXC5	N_Shore
cg21122693	-0.0325405	0.00801679	5.14578e-05	0.0189195	-0.0598365	0.0183365	0.00119315	-0.0223741	0.0121995	0.0691403	4	2513755	RNF4	RNF4
cg24028809	-0.0620317	0.0152824	5.14626e-05	0.0189195	-0.116048	0.033274	0.000541827	0.0126695	0.0280344	0.652104	6	153414101	RGS17	RGS17
cg02940093	-0.054319	0.0133838	5.15599e-05	0.0189195	-0.0928486	0.0247786	0.000205182	NA	NA	NA	4	110900942	EGF;EGF;EGF	EGF
cg03599357	0.0390233	0.00961561	5.16147e-05	0.0189195	0.0458669	0.0194435	0.0188088	-0.0112149	0.0136095	0.410946	18	76737392			Island
cg21652664	0.0704507	0.0173613	5.17019e-05	0.0189216	0.0975927	0.0348363	0.00533766	NA	NA	NA	11	126152369	TIRAP;TIRAP	TIRAP	N_Shore
cg05915981	0.0414642	0.0102182	5.17114e-05	0.0189216	0.0403505	0.0165521	0.0151928	0.0144429	0.0140998	0.307728	6	131571669	AKAP7;AKAP7;AKAP7;AKAP7;AKAP7	AKAP7
cg11499681	0.0624409	0.0153885	5.17673e-05	0.0189331	0.0893093	0.024133	0.000245071	0.0189749	0.0210588	0.369422	17	11501663	DNAH9	DNAH9	Island
cg17496539	-0.0644426	0.015884	5.18879e-05	0.0189592	-0.0758632	0.0275291	0.0061173	NA	NA	NA	3	59712199
cg15048611	-0.0572184	0.0141044	5.19538e-05	0.0189742	-0.091116	0.0316556	0.00421046	NA	NA	NA	12	32487523	BICD1;BICD1	BICD1
cg20304171	-0.0580756	0.0143168	5.20209e-05	0.0189807	-0.0437742	0.0199993	0.029186	NA	NA	NA	15	44027369
cg23222756	0.0631886	0.0155797	5.2165e-05	0.0190131	0.0744833	0.0295165	0.0120085	NA	NA	NA	14	48144339	MDGA2	MDGA2	Island
cg07375957	0.0555015	0.0136853	5.22254e-05	0.0190192	-0.0569659	0.0252395	0.0245534	NA	NA	NA	2	145648574	TEX41	TEX41
cg02243785	0.0652592	0.0160924	5.22852e-05	0.0190227	0.106207	0.0337571	0.0017744	-0.0187293	0.0203752	0.359801	1	82267931	LPHN2	LPHN2	Island
cg09505444	-0.0500087	0.0123319	5.22968e-05	0.0190227	-0.0678333	0.0211914	0.00147781	NA	NA	NA	2	232244311
cg21374754	-0.0429775	0.0105987	5.23543e-05	0.0190301	-0.070221	0.0259893	0.0071836	0.0148631	0.0168518	0.379593	3	42452862	LYZL4	LYZL4
cg00884093	0.0861998	0.021259	5.24051e-05	0.0190306	0.267172	0.0526307	5.9646e-07	-0.00172992	0.0509991	0.973001	22	46932648	CELSR1	CELSR1	Island
cg09568130	-0.0605932	0.0149446	5.24503e-05	0.019038	-0.05283	0.025815	0.0413418	NA	NA	NA	19	35480440
cg16900120	0.0750155	0.0185027	5.25025e-05	0.019048	0.183723	0.0422073	1.70606e-05	NA	NA	NA	10	60936230	PHYHIPL;PHYHIPL;CCHE1	PHYHIPL;CCHE1	Island
cg08180716	-0.0635113	0.0156668	5.25986e-05	0.0190738	-0.0897631	0.0267601	0.000869854	NA	NA	NA	11	60100993	MS4A6E	MS4A6E
cg01033115	0.0748629	0.0184683	5.2662e-05	0.0190834	0.132811	0.0407643	0.0012204	NA	NA	NA	15	94406189	LOC101927153	LOC101927153
cg01527666	0.0782044	0.019296	5.28186e-05	0.0191266	0.120482	0.044357	0.00690418	NA	NA	NA	15	90880152
cg04998435	0.0809646	0.0199795	5.29286e-05	0.0191387	0.0717768	0.0299819	0.0171293	NA	NA	NA	12	123258736	CCDC62;CCDC62	CCDC62
cg07244253	0.0403142	0.00994849	5.29517e-05	0.0191387	-0.0420629	0.0204339	0.0401866	0.012015	0.0142338	0.40049	1	154298839	ATP8B2;ATP8B2	ATP8B2	S_Shore
cg25573077	0.0579011	0.014291	5.31141e-05	0.0191659	0.123159	0.0320268	0.000139616	NA	NA	NA	1	229074464
cg08964563	-0.0609955	0.0150551	5.31341e-05	0.0191659	-0.0984343	0.0306122	0.00140596	NA	NA	NA	7	116319695	MET;MET	MET
cg12861941	0.0484274	0.0119537	5.31885e-05	0.0191703	0.0399972	0.0193271	0.0391229	NA	NA	NA	3	185677711	LOC344887	LOC344887
cg19469068	0.111019	0.027406	5.32619e-05	0.0191875	0.223736	0.0619727	0.000345385	NA	NA	NA	8	69243293	C8orf34;C8orf34;C8orf34-AS1	C8orf34;C8orf34-AS1	Island
cg05058167	0.04581	0.0113089	5.32861e-05	0.0191875	0.0365537	0.0157214	0.020573	-0.00732568	0.0232889	0.753675	17	37895424	GRB7;GRB7	GRB7
cg19430967	0.0944743	0.0233243	5.33611e-05	0.0192055	0.153468	0.0400442	0.000147173	-0.00985369	0.0321305	0.759632	3	132757741	TMEM108;TMEM108	TMEM108	Island
cg24239418	-0.059535	0.014701	5.35308e-05	0.0192209	-0.0570595	0.0263166	0.0307373	NA	NA	NA	3	52278436	PPM1M	PPM1M	N_Shore
cg21030719	0.0476277	0.0117624	5.36577e-05	0.0192489	0.0753078	0.036463	0.039548	-0.0256507	0.0196313	0.192921	22	46441026	LOC100271722	LOC100271722	S_Shore
cg19469508	-0.0487513	0.0120402	5.36821e-05	0.0192489	-0.10916	0.0263732	4.26092e-05	NA	NA	NA	1	117447487
cg16009633	0.0516172	0.0127513	5.39203e-05	0.019303	0.0735991	0.0257465	0.00447132	-0.0121382	0.0137342	0.378538	8	68864179	PREX2;PREX2	PREX2	N_Shore
cg08261094	0.0406583	0.0100443	5.39453e-05	0.019303	0.0442205	0.0203346	0.0302507	0.0162957	0.016211	0.316864	7	37956276	SFRP4;SFRP4	SFRP4	Island
cg04214488	-0.066547	0.0164443	5.41966e-05	0.0193666	-0.0646202	0.0266244	0.0156508	NA	NA	NA	14	35860760
cg15212590	-0.0659572	0.0162989	5.42115e-05	0.0193666	-0.10384	0.0259829	7.64274e-05	NA	NA	NA	1	204960014	NFASC;NFASC;NFASC;NFASC	NFASC
cg23748737	0.0488727	0.0120779	5.42769e-05	0.0193677	0.0536222	0.0198053	0.0070742	0.00484063	0.0151643	0.750177	22	20791733	SCARF2;SCARF2	SCARF2	Island
cg14113417	-0.0495814	0.0122532	5.42863e-05	0.0193677	-0.0539164	0.0229407	0.0192387	NA	NA	NA	5	66563740
cg22388897	0.0320742	0.0079275	5.4393e-05	0.0193953	0.0378036	0.0171977	0.0284991	NA	NA	NA	14	77508811	LOC283575	LOC283575
cg22799757	-0.0582557	0.014399	5.44242e-05	0.0193975	-0.0760272	0.0276471	0.00623177	-0.00968816	0.015802	0.541055	7	29997642	SCRN1;SCRN1;SCRN1;SCRN1	SCRN1
cg03531247	0.0837872	0.0207118	5.45216e-05	0.0194055	0.166354	0.0458664	0.00032414	0.00467954	0.0402251	0.907574	2	50573485	NRXN1;NRXN1;NRXN1	NRXN1	N_Shore
cg12378592	-0.0543271	0.01343	5.45627e-05	0.0194055	-0.0772013	0.022255	0.000578653	NA	NA	NA	1	55166071	MROH7;MROH7;MROH7;MROH7;MROH7-TTC4;MROH7-TTC4;MROH7-TTC4	MROH7;MROH7-TTC4
cg27478969	-0.043711	0.0108058	5.45734e-05	0.0194055	-0.0782421	0.0209195	0.000211613	NA	NA	NA	21	39706714	LINC01423	LINC01423
cg04520393	-0.0666956	0.0164884	5.46091e-05	0.0194055	-0.100254	0.0348183	0.00420021	NA	NA	NA	5	100163937	ST8SIA4	ST8SIA4
cg12029804	0.0728595	0.0180135	5.46753e-05	0.0194055	0.154329	0.0346931	1.12252e-05	-0.0130766	0.0223126	0.558981	17	38821390	KRT222;KRT222	KRT222
cg06542648	0.0626889	0.0154992	5.469e-05	0.0194055	0.0947469	0.0281906	0.000855582	NA	NA	NA	12	115123419	TBX3;TBX3	TBX3	S_Shore
cg08595439	-0.0421166	0.0104155	5.49224e-05	0.0194682	-0.077438	0.0218315	0.000433915	NA	NA	NA	13	42980027
cg01460436	0.0671004	0.0165941	5.49265e-05	0.0194682	0.0732612	0.0239877	0.00240755	0.0317869	0.0178848	0.0779077	20	44687454	SLC12A5;SLC12A5	SLC12A5	Island
cg01363714	0.0502166	0.0124198	5.50086e-05	0.0194785	0.0962754	0.0336518	0.00444723	0.0194354	0.034491	0.574174	14	103655773			Island
cg23603036	0.0416562	0.0103028	5.50315e-05	0.0194785	0.0450944	0.0190112	0.0181478	0.0159634	0.0161631	0.325229	1	12675777	DHRS3	DHRS3	N_Shore
cg17579667	0.0726364	0.0179665	5.51021e-05	0.0194946	0.181733	0.0456025	8.00874e-05	-0.00270128	0.0451602	0.952405	11	40315404	LRRC4C;LRRC4C	LRRC4C
cg23847381	0.0603375	0.0149261	5.52123e-05	0.0195246	0.1337	0.0434353	0.00222662	-0.0163281	0.0322909	0.614129	18	5544031	EPB41L3	EPB41L3	Island
cg18116619	-0.0552021	0.0136573	5.53214e-05	0.0195542	-0.0686765	0.0303077	0.0239811	NA	NA	NA	14	95962047
cg09763737	0.0569133	0.0140863	5.56968e-05	0.0196417	0.0753291	0.023487	0.00145358	NA	NA	NA	14	58332497	SLC35F4;SLC35F4	SLC35F4	Island
cg05743375	0.0622969	0.015423	5.59594e-05	0.0197162	0.0753532	0.0326841	0.0216449	NA	NA	NA	13	76104674	COMMD6;COMMD6;COMMD6;COMMD6;COMMD6	COMMD6
cg00665405	0.063489	0.0157195	5.60452e-05	0.0197374	0.0682675	0.0251466	0.00690995	0.00469545	0.0209445	0.823012	12	50899548	DIP2B	DIP2B	S_Shore
cg25079544	0.0440763	0.0109148	5.61955e-05	0.0197542	-0.00298131	0.015587	0.848413	0.0359842	0.0126754	0.00501955	17	71308681	CDC42EP4	CDC42EP4	Island
cg03070297	0.0951308	0.0235585	5.6235e-05	0.0197547	0.160103	0.0481956	0.00097655	-0.00294287	0.0376386	0.937816	10	128994603	DOCK1;FAM196A	DOCK1;FAM196A	Island
cg06825166	-0.0334982	0.00829572	5.62485e-05	0.0197547	-0.0525569	0.0194618	0.0072252	-0.00571473	0.012925	0.659195	10	98119079	OPALIN;OPALIN;OPALIN;OPALIN;OPALIN;OPALIN	OPALIN
cg14117297	0.033977	0.00841795	5.66663e-05	0.0198642	0.0324166	0.0164414	0.0493083	0.0176081	0.0156113	0.261626	19	4301870	TMIGD2;TMIGD2	TMIGD2	N_Shelf
cg17875483	0.0650823	0.016125	5.67e-05	0.0198642	0.087713	0.0296884	0.00331401	-0.0216218	0.019083	0.259357	15	47476436			Island
cg25789861	0.0610716	0.0151319	5.67389e-05	0.0198642	0.103757	0.0334603	0.00207725	NA	NA	NA	18	28622940	DSC3;DSC3	DSC3	Island
cg26024851	0.0542726	0.0134531	5.7157e-05	0.0199705	0.0484898	0.0213956	0.0239616	-0.0023659	0.0155548	0.879393	1	156542100	IQGAP3	IQGAP3	Island
cg08484484	-0.0413012	0.0102381	5.71889e-05	0.0199705	-0.0693738	0.0199953	0.000576841	NA	NA	NA	2	121844107
cg14910534	0.0486899	0.0120701	5.72263e-05	0.0199705	0.0458998	0.0203427	0.0245809	-0.00120404	0.0163947	0.941582	22	38201496	H1F0;H1F0	H1F0	Island
cg22320071	0.0777873	0.0192847	5.72989e-05	0.0199868	0.107107	0.0325907	0.00109992	NA	NA	NA	1	155879918	RIT1;RIT1;RIT1	RIT1
cg04809230	-0.0560117	0.0138882	5.74414e-05	0.0200093	-0.0485145	0.0170959	0.00478442	NA	NA	NA	14	76969086
cg22108469	0.071983	0.0178501	5.75393e-05	0.0200189	0.166199	0.036284	6.34227e-06	-0.00569572	0.0259541	0.82668	5	174158984			Island
cg06547966	0.03992	0.00990039	5.76516e-05	0.020033	0.0681781	0.0167126	5.43627e-05	NA	NA	NA	3	6903067	GRM7;GRM7;GRM7;GRM7	GRM7	Island
cg08490115	0.0898175	0.022276	5.76867e-05	0.020033	0.149902	0.0404894	0.000243317	-0.00765478	0.0478892	0.873279	11	30038675	KCNA4	KCNA4	Island
cg15307353	-0.0571248	0.0141679	5.76918e-05	0.020033	-0.0719008	0.0229332	0.00184409	NA	NA	NA	2	237781809
cg19015264	0.0579165	0.0143644	5.77067e-05	0.020033	0.0472568	0.0218089	0.0308242	-0.0113697	0.0172184	0.509845	17	1618295	C17orf91;C17orf91;MIR22;C17orf91;C17orf91	C17orf91;MIR22	N_Shore
cg17390031	0.0456782	0.0113294	5.7737e-05	0.020033	0.0633926	0.0238974	0.00829687	NA	NA	NA	14	79746056	NRXN3;NRXN3;NRXN3;NRXN3;NRXN3;NRXN3;NRXN3;NRXN3;NRXN3	NRXN3	Island
cg15599826	-0.0332486	0.00824678	5.77627e-05	0.020033	-0.0614848	0.018816	0.001176	NA	NA	NA	5	42550096	GHR;GHR;GHR;GHR;GHR;GHR;GHR;GHR	GHR
cg05149128	0.0425033	0.0105432	5.78517e-05	0.0200433	0.0545338	0.0194801	0.00536507	NA	NA	NA	7	154002280	DPP6;DPP6;DPP6;DPP6;DPP6	DPP6	Island
cg20780180	-0.0535885	0.0132937	5.79027e-05	0.0200493	-0.0723732	0.0297178	0.0153058	-0.0216529	0.0200241	0.281972	5	122251808	SNX24	SNX24
cg21761503	-0.050994	0.0126503	5.79272e-05	0.0200493	-0.0729181	0.0216624	0.000836596	NA	NA	NA	5	150965737
cg06444755	0.044913	0.011142	5.79474e-05	0.0200493	0.0462374	0.0198784	0.020517	0.0131075	0.0159901	0.414133	7	8473990	NXPH1;NXPH1	NXPH1	Island
cg26343116	-0.0396732	0.00984385	5.81192e-05	0.0200997	-0.0859552	0.0221951	0.000125154	-0.0286719	0.0133452	0.0338264	5	172045960			S_Shore
cg02135118	-0.0610084	0.0151389	5.82032e-05	0.0201197	-0.0507552	0.0189688	0.0077626	NA	NA	NA	12	131152197
cg15843567	0.101734	0.0252481	5.8334e-05	0.0201559	0.194355	0.0450728	2.04055e-05	0.0686482	0.0690247	0.32199	10	26223206	MYO3A;MYO3A	MYO3A	Island
cg17189313	0.0646872	0.0160551	5.84105e-05	0.0201597	0.0827682	0.0272523	0.00254911	NA	NA	NA	8	11565228	GATA4;GATA4;GATA4	GATA4	Island
cg16407114	0.0694575	0.0172415	5.85473e-05	0.0201933	0.105899	0.0291395	0.000315643	NA	NA	NA	7	121945440	FEZF1;FEZF1;FEZF1-AS1	FEZF1;FEZF1-AS1	Island
cg18511326	0.0862711	0.0214172	5.86407e-05	0.0201945	0.0951381	0.0468995	0.043178	NA	NA	NA	18	13382093	LDLRAD4;LDLRAD4	LDLRAD4
cg16519923	-0.0448925	0.0111449	5.86558e-05	0.0201945	-0.0813049	0.0255154	0.00155296	-0.000569455	0.01858	0.975599	16	30485810	ITGAL;ITGAL	ITGAL	S_Shore
cg01208726	-0.056348	0.0139894	5.86974e-05	0.0201945	-0.0802695	0.0280463	0.00442075	NA	NA	NA	5	6829916
cg25929382	-0.0625143	0.0155205	5.87084e-05	0.0201945	-0.109345	0.0269717	6.07403e-05	NA	NA	NA	17	54228062
cg05316785	-0.0431641	0.0107171	5.87752e-05	0.0202012	-0.0892758	0.026719	0.00091508	-0.0158237	0.0240918	0.5126	7	54605863			N_Shelf
cg25439496	0.041141	0.0102161	5.89029e-05	0.0202162	0.0433941	0.0194963	0.0265901	0.00291088	0.0148324	0.844738	6	85484627			Island
cg00543976	0.0758839	0.0188451	5.89926e-05	0.020229	0.0687516	0.0275111	0.0128396	-0.00219588	0.0205883	0.915252	1	112058750	ADORA3	ADORA3	S_Shore
cg07498624	0.0698411	0.0173473	5.91579e-05	0.0202756	0.103514	0.0361608	0.00442605	0.0615616	0.0246195	0.013691	16	204831			Island
cg22136363	0.080882	0.0200909	5.92203e-05	0.0202756	0.0704987	0.0243137	0.00393822	0.0341194	0.0416145	0.413921	11	1911511	LSP1;LSP1;LSP1;LSP1	LSP1
cg04096688	0.0527001	0.0130907	5.92293e-05	0.0202756	0.0589951	0.0215695	0.00651419	-0.010642	0.0163535	0.516382	21	35574180			N_Shore
cg03403991	-0.0393375	0.00977167	5.92512e-05	0.0202756	-0.0697683	0.0213056	0.00115092	-0.0171619	0.0115463	0.139759	22	51167187	SHANK3	SHANK3	N_Shore
cg26814276	0.0507021	0.0125956	5.9327e-05	0.0202756	0.085743	0.0281341	0.00246334	-0.0352907	0.0311793	0.260308	4	172734266	GALNTL6	GALNTL6	Island
cg11198450	-0.0489483	0.0121602	5.935e-05	0.0202756	-0.110844	0.0257384	2.09889e-05	NA	NA	NA	4	166304412	CPE	CPE	S_Shelf
cg11642106	0.0617136	0.0153319	5.93734e-05	0.0202756	0.0913025	0.0237265	0.000138199	-0.0285435	0.0299405	0.342449	3	27772805			S_Shore
cg01988780	-0.0504641	0.012538	5.94429e-05	0.0202839	-0.0867947	0.0207903	3.68072e-05	NA	NA	NA	4	170866971	LOC100506085	LOC100506085
cg01718116	0.071105	0.0176674	5.95052e-05	0.0202956	0.176604	0.0493616	0.000390326	-0.0556973	0.034201	0.10507	2	115919829	DPP10;DPP10	DPP10	Island
cg13105496	-0.0462534	0.0114939	5.96285e-05	0.0202997	-0.0740594	0.0260131	0.00463874	NA	NA	NA	11	73600155	PAAF1;PAAF1;PAAF1;PAAF1;PAAF1	PAAF1
cg02760495	-0.0484836	0.0120488	5.96899e-05	0.0202997	-0.0470377	0.022375	0.0361487	0.0306002	0.0227504	0.181114	3	139678075	CLSTN2	CLSTN2
cg23318908	-0.0513339	0.0127572	5.96922e-05	0.0202997	-0.0630887	0.0256959	0.0144893	NA	NA	NA	6	112113492	FYN	FYN
cg09790614	0.05237	0.013015	5.97135e-05	0.0202997	0.0660387	0.0258414	0.0109749	NA	NA	NA	3	126374111	TXNRD3;TXNRD3	TXNRD3	Island
cg08626800	-0.0598455	0.014873	5.97279e-05	0.0202997	-0.0757185	0.0298167	0.011467	NA	NA	NA	7	42979643
cg05639533	0.0611482	0.0151996	5.99155e-05	0.0203219	0.0606752	0.0249981	0.0156598	-0.00495623	0.016695	0.767097	7	5258428	WIPI2;WIPI2;WIPI2;WIPI2;WIPI2	WIPI2
cg09142313	0.0490998	0.012205	5.99384e-05	0.0203219	0.0814458	0.0238819	0.000716248	0.0173781	0.0266184	0.514635	5	72677859			Island
cg09320861	-0.0505779	0.0125733	6.00098e-05	0.0203272	-0.0740296	0.0270327	0.00643976	NA	NA	NA	5	109222545			S_Shore
cg25351606	0.048162	0.0119755	6.02439e-05	0.0203764	0.124267	0.0224839	5.81829e-08	0.00133898	0.0251854	0.957685	6	100917427			Island
cg01559726	0.0643164	0.0159943	6.03747e-05	0.0204117	0.0723865	0.0263503	0.00630678	-0.0327086	0.0354646	0.358187	3	54157894	CACNA2D3	CACNA2D3	S_Shore
cg10185478	0.0617465	0.015357	6.04917e-05	0.0204297	0.0645009	0.0235128	0.00635376	-0.0209044	0.0140728	0.139083	16	15767006	NDE1;NDE1	NDE1
cg26259363	-0.052845	0.0131435	6.05227e-05	0.0204297	-0.0446741	0.0206215	0.0308977	0.00410768	0.0136111	0.763143	2	220282281	DES	DES	N_Shore
cg04390849	0.0567255	0.0141088	6.05342e-05	0.0204297	0.0510567	0.0243409	0.036559	NA	NA	NA	20	62327611	TNFRSF6B;RTEL1-TNFRSF6B	TNFRSF6B;RTEL1-TNFRSF6B	N_Shore
cg12261451	0.0466364	0.0116028	6.08305e-05	0.0205146	0.0445877	0.017797	0.0126229	0.0155569	0.0154002	0.314453	13	22243030			N_Shore
cg26118045	0.0590154	0.0146831	6.08717e-05	0.0205146	0.0907611	0.0274341	0.0010204	0.00758606	0.0208734	0.716974	4	174427715			N_Shore
cg19346645	0.0964455	0.0240014	6.11082e-05	0.0205548	0.155825	0.048571	0.00144212	0.0409615	0.0354397	0.250128	4	141490153	UCP1	UCP1	Island
cg07321742	-0.0564707	0.0140535	6.1129e-05	0.0205548	-0.0932875	0.0292005	0.00150833	NA	NA	NA	20	8696066	PLCB1;PLCB1	PLCB1
cg26943671	0.0620352	0.0154398	6.1226e-05	0.0205639	0.0938133	0.0306728	0.00238189	0.0164781	0.0185491	0.37631	6	24495989	ALDH5A1;ALDH5A1	ALDH5A1	S_Shore
cg16987305	0.0714516	0.0177844	6.12838e-05	0.0205743	0.0967177	0.0336713	0.00429098	0.143103	0.144092	0.322707	1	65991596	LEPR;LEPR;LEPR	LEPR	Island
cg04654829	-0.0547897	0.0136385	6.13773e-05	0.0205904	-0.0772734	0.0279625	0.00597661	NA	NA	NA	10	134776718	LINC01167;LINC01166	LINC01167;LINC01166	N_Shore
cg00559560	-0.0583398	0.0145223	6.13853e-05	0.0205904	-0.0642779	0.0188171	0.000700565	-0.000215709	0.0144696	0.988132	21	47317093	PCBP3;PCBP3	PCBP3	N_Shore
cg16437908	0.0565354	0.0140793	6.18427e-05	0.0207167	0.0891503	0.0291477	0.00237183	0.025074	0.0226535	0.2704	2	85640810			N_Shore
cg05942128	0.0526985	0.0131242	6.18742e-05	0.0207183	0.0817321	0.0215961	0.000177617	-0.0184586	0.0145097	0.205841	2	176972020	HOXD11	HOXD11	Island
cg01432981	0.0742391	0.0184951	6.22351e-05	0.020821	0.0916689	0.0391246	0.019615	NA	NA	NA	19	11959443			N_Shore
cg24728018	0.0568073	0.0141551	6.24432e-05	0.0208815	0.110295	0.0379117	0.00382227	-0.00540105	0.0271648	0.842612	6	123317875	CLVS2;CLVS2	CLVS2	S_Shore
cg18535011	0.0330752	0.00824226	6.25251e-05	0.0208998	0.0487247	0.021832	0.0262011	0.0110175	0.0186257	0.554872	5	31194448	CDH6	CDH6	S_Shore
cg13688769	0.0436499	0.0108784	6.26132e-05	0.0209202	0.0722985	0.0197726	0.000290421	-0.00549244	0.0135487	0.68603	3	73674363	PDZRN3	PDZRN3	Island
cg15927696	0.0319161	0.00795443	6.26596e-05	0.0209266	0.0413263	0.0169856	0.015405	NA	NA	NA	11	31833274	PAX6;PAX6;PAX6;PAX6;PAX6;PAX6;PAX6;PAX6	PAX6	Island
cg09142829	0.0647948	0.0161493	6.26923e-05	0.0209284	0.0792838	0.024845	0.00152677	-0.0159248	0.021429	0.458934	12	8276482	CLEC4A;CLEC4A;CLEC4A;CLEC4A	CLEC4A
cg23808012	-0.0439115	0.0109449	6.27417e-05	0.0209358	-0.0644861	0.0197325	0.00117589	NA	NA	NA	22	19632950
cg07198775	-0.0658128	0.0164043	6.27772e-05	0.0209386	-0.0826367	0.0327057	0.0119101	NA	NA	NA	7	92439762	CDK6;CDK6	CDK6
cg27510832	0.0615151	0.0153348	6.28998e-05	0.0209586	0.13777	0.0379277	0.000319488	0.0291926	0.0571547	0.610109	1	76080684			Island
cg12798097	0.0462036	0.0115213	6.32145e-05	0.0210433	0.0524666	0.019051	0.00614496	0.0211403	0.0155982	0.177906	20	44034258	DBNDD2;DBNDD2;SYS1-DBNDD2;DBNDD2;DBNDD2	DBNDD2;SYS1-DBNDD2	N_Shore
cg18832142	0.0712238	0.0177621	6.33174e-05	0.0210465	0.0679685	0.0254564	0.00788675	NA	NA	NA	3	101659642	LOC152225	LOC152225
cg03340466	0.0621357	0.0154965	6.33774e-05	0.0210465	0.0817587	0.026675	0.00232567	0.0137679	0.0203179	0.499258	1	179712740	FAM163A	FAM163A	Island
cg12978308	0.0370636	0.00924366	6.3387e-05	0.0210465	0.0241618	0.0181926	0.184915	0.0424366	0.0154704	0.00699305	15	75639433	NEIL1;NEIL1	NEIL1	N_Shore
cg04195858	-0.0548552	0.0136809	6.33883e-05	0.0210465	-0.109249	0.0253585	2.06497e-05	NA	NA	NA	16	8839233	ABAT;ABAT;ABAT	ABAT
cg14109388	-0.0591572	0.0147562	6.35619e-05	0.021071	-0.0717996	0.0275144	0.00940279	0.0132549	0.0135926	0.331587	4	25940163
cg14117486	-0.0561108	0.0139964	6.3566e-05	0.021071	-0.0811214	0.0248513	0.00119226	NA	NA	NA	1	158055200	KIRREL;KIRREL	KIRREL
cg13294644	-0.0533076	0.0132978	6.36126e-05	0.021071	-0.0745261	0.0225278	0.00102268	NA	NA	NA	8	10183929	MSRA;MSRA;MSRA;MSRA	MSRA
cg04395857	-0.0562935	0.0140436	6.36873e-05	0.0210836	-0.0717701	0.0250594	0.00439967	NA	NA	NA	2	192516214
cg17951921	0.0709439	0.0177	6.37853e-05	0.0210836	0.0879509	0.0424877	0.0390812	NA	NA	NA	10	24912016	ARHGAP21	ARHGAP21
cg10519389	-0.0596539	0.0148835	6.38046e-05	0.0210836	-0.100825	0.0235524	2.34281e-05	0.0159605	0.0166675	0.340342	11	45725227
cg25345178	0.0633554	0.0158072	6.38173e-05	0.0210836	0.107717	0.0301333	0.000393771	0.0051138	0.0182399	0.77968	8	72459908			Island
cg20698942	-0.0530847	0.013245	6.38425e-05	0.0210836	-0.0856267	0.0282475	0.00259101	-0.0130253	0.0219145	0.55346	1	51910707	EPS15	EPS15
cg18590431	0.0727892	0.0181641	6.40068e-05	0.0211125	0.119183	0.0332717	0.000381983	NA	NA	NA	11	121453066	SORL1	SORL1
cg08476224	0.0498782	0.0124469	6.40082e-05	0.0211125	0.0564725	0.0284736	0.0480078	0.00746896	0.022072	0.735708	8	128806271	PVT1	PVT1	Island
cg23191657	0.0923356	0.0230424	6.40345e-05	0.0211125	0.103984	0.04625	0.0251177	NA	NA	NA	7	45960856	IGFBP3;IGFBP3;IGFBP3;IGFBP3	IGFBP3	Island
cg20985755	0.0928688	0.0231777	6.41344e-05	0.0211228	0.157576	0.0488825	0.00136866	0.0107692	0.0519351	0.836107	3	24536474	THRB;THRB;THRB	THRB	Island
cg20388729	-0.0442733	0.0110495	6.41354e-05	0.0211228	-0.0937376	0.0236151	8.56471e-05	0.0249974	0.0201156	0.215516	15	99200492	IGF1R	IGF1R
cg13228395	-0.0360333	0.00899315	6.41534e-05	0.0211228	-0.0674481	0.0213085	0.00166562	NA	NA	NA	20	47005243			S_Shelf
cg06127572	-0.0556725	0.0138959	6.4251e-05	0.0211459	-0.0986631	0.0268929	0.00027695	NA	NA	NA	12	68954021
cg10241484	0.0536633	0.0133963	6.43994e-05	0.0211857	0.0773153	0.021847	0.000448727	0.0286972	0.0140864	0.0439247	16	62070219	CDH8	CDH8	Island
cg23310850	0.0459163	0.011463	6.44605e-05	0.0211967	0.0945575	0.0279924	0.000807901	-0.00302865	0.0335007	0.928123	19	19051337	HOMER3;HOMER3;HOMER3;HOMER3;HOMER3	HOMER3	Island
cg20872930	-0.0323984	0.00809024	6.47262e-05	0.021275	-0.0759252	0.0217091	0.000521252	NA	NA	NA	21	40259397	LOC400867	LOC400867
cg05981335	0.0391766	0.00978324	6.47738e-05	0.0212815	0.0660091	0.0170869	0.000130077	0.00830059	0.0146646	0.572443	12	81102562	MYF6	MYF6	Island
cg22535349	-0.0719342	0.0179668	6.49738e-05	0.0213306	-0.0569948	0.0234559	0.015559	-0.0301132	0.0162685	0.0666445	12	29650767	OVCH1	OVCH1
cg22354782	0.0869634	0.0217209	6.49848e-05	0.0213306	0.126784	0.0302409	3.39621e-05	0.0227033	0.0364526	0.534682	1	115881132	NGF	NGF	Island
cg03190219	0.0490362	0.012248	6.50064e-05	0.0213306	0.11145	0.0221934	7.72065e-07	0.0240621	0.0206333	0.245829	7	25898688			Island
cg00564450	-0.0546053	0.0136397	6.50626e-05	0.0213329	-0.0646535	0.0328488	0.0497226	NA	NA	NA	21	15607182
cg15395412	-0.046981	0.0117362	6.51454e-05	0.0213329	-0.0376295	0.0180315	0.037551	NA	NA	NA	10	77811420	C10orf11;C10orf11;C10orf11	C10orf11
cg13891121	0.0758952	0.0189593	6.5152e-05	0.0213329	0.0838626	0.0422797	0.0479895	-0.0467083	0.0271699	0.0880076	12	26987045	ITPR2	ITPR2	S_Shore
cg07243230	-0.0714496	0.0178499	6.52227e-05	0.0213441	-0.117354	0.0278816	3.15664e-05	NA	NA	NA	5	80508236	RASGRF2;RNU5E-1;RNU5D-1	RASGRF2;RNU5E-1;RNU5D-1
cg05141142	-0.0471328	0.0117759	6.53135e-05	0.0213585	-0.067972	0.0226642	0.00287928	NA	NA	NA	1	232538577	SIPA1L2	SIPA1L2
cg01382110	0.0535749	0.0133869	6.54354e-05	0.0213723	0.0884381	0.0230425	0.000144167	0.00310857	0.0142488	0.827698	18	4454189			Island
cg25478227	-0.0239055	0.0059736	6.54836e-05	0.0213723	-0.0478527	0.0166174	0.00419096	NA	NA	NA	6	20924271	CDKAL1	CDKAL1
cg05586624	-0.0457136	0.0114232	6.54967e-05	0.0213723	-0.0688974	0.0189673	0.000317635	NA	NA	NA	12	66035718	LOC100507065;LOC100507065;LOC100507065;LOC100507065	LOC100507065
cg01371155	0.0672099	0.0167956	6.55449e-05	0.0213723	0.0713271	0.0289262	0.0140833	-0.00350724	0.018884	0.852858	1	216774598	ESRRG;ESRRG;ESRRG;ESRRG;ESRRG	ESRRG	Island
cg27176870	0.0608703	0.0152121	6.55965e-05	0.0213723	0.0913367	0.0355526	0.010557	0.098947	0.141136	0.484514	19	38754930	SPINT2;SPINT2	SPINT2	Island
cg10042327	0.07951	0.0198711	6.56416e-05	0.0213723	0.0949111	0.0464735	0.0417933	NA	NA	NA	19	54876646	LAIR1;LAIR1;LAIR1;LAIR1;LAIR1;LAIR1;LAIR1;LAIR1;LAIR1;LAIR1;LAIR1;LAIR1	LAIR1
cg04972770	-0.0405997	0.0101469	6.56598e-05	0.0213723	-0.0671475	0.023692	0.00483058	-0.0274764	0.0169028	0.106773	10	54223605
cg14080227	0.0718929	0.0179694	6.57597e-05	0.0213723	0.0784298	0.0351368	0.0261623	0.00162435	0.0214463	0.939759	9	38363157
cg26157385	0.0758431	0.0189605	6.59815e-05	0.0213995	0.178796	0.0438486	5.48505e-05	0.0300172	0.036475	0.412234	1	248020641	TRIM58	TRIM58	Island
cg20833090	-0.0549255	0.0137314	6.59987e-05	0.0213995	-0.0579071	0.0220056	0.00884043	-0.0136568	0.0145611	0.349489	7	143053037	FAM131B;FAM131B	FAM131B
cg08518667	0.0880395	0.02201	6.59994e-05	0.0213995	0.0998267	0.038943	0.0107267	NA	NA	NA	12	58290447			Island
cg20175324	-0.0708891	0.0177231	6.60481e-05	0.0213995	-0.127989	0.0354102	0.000339461	NA	NA	NA	13	50858812	DLEU1	DLEU1
cg19927816	0.0539284	0.0134831	6.60788e-05	0.0213995	0.0686227	0.0188135	0.000298829	0.0233321	0.02843	0.413474	19	46319153	SYMPK;RSPH6A	SYMPK;RSPH6A	Island
cg18176633	-0.0687236	0.0171862	6.63369e-05	0.0214575	-0.113598	0.0438853	0.0100052	NA	NA	NA	19	50508844	VRK3;VRK3;VRK3	VRK3
cg04895345	0.0527616	0.0131949	6.63696e-05	0.0214575	0.069608	0.0225971	0.00220361	-0.00535029	0.0167482	0.749932	13	33780283	STARD13;STARD13	STARD13
cg02546590	-0.0614139	0.0153592	6.64084e-05	0.0214611	-0.0860724	0.0250798	0.000662085	NA	NA	NA	14	101295386	MEG3;MEG3;MEG3;MEG3;MEG3;MEG3;MEG3;MEG3;MEG3;MEG3;MEG3;MEG3;MEG3;MEG3;MEG3;MEG3;MEG3;MEG3;MEG3;MEG3;MEG3;MEG3;MEG3;MEG3;MEG3;MEG3;MEG3;MEG3;MEG3;MEG3;MEG3;MEG3	MEG3	S_Shore
cg15447787	0.0878119	0.0219638	6.65387e-05	0.02148	0.0870589	0.0351068	0.0135595	-0.0358008	0.0469664	0.447311	15	29967531			Island
cg00630958	0.0595522	0.0148958	6.65707e-05	0.02148	0.105846	0.0250175	2.89522e-05	-0.00926254	0.0181584	0.611056	1	65991461	LEPR;LEPR;LEPR	LEPR	Island
cg00899124	-0.055216	0.0138115	6.65941e-05	0.02148	-0.0685076	0.020997	0.00120007	NA	NA	NA	11	17449715	ABCC8;ABCC8	ABCC8
cg16044251	0.0761665	0.0190534	6.6679e-05	0.0214817	0.0652439	0.0417041	0.118481	0.106436	0.0520613	0.0432285	6	29521695			Island
cg07909285	0.0902069	0.0225706	6.69269e-05	0.0215381	0.140427	0.0437832	0.00144622	NA	NA	NA	8	106330885	ZFPM2	ZFPM2	Island
cg13417483	-0.0570461	0.0142746	6.70173e-05	0.0215563	-0.113369	0.0258109	1.42717e-05	NA	NA	NA	1	186565483
cg24809973	0.0922314	0.0230795	6.70395e-05	0.0215563	0.169022	0.041639	5.95756e-05	-0.00932331	0.0328109	0.776828	8	72468820			Island
cg09347306	-0.0388169	0.00971616	6.73644e-05	0.0216405	-0.0991227	0.0227784	1.71475e-05	-0.0083848	0.0263686	0.75105	17	79078315	BAIAP2;BAIAP2;BAIAP2;BAIAP2	BAIAP2	S_Shore
cg01282639	-0.0393357	0.0098462	6.73856e-05	0.0216405	-0.0487211	0.0181538	0.00757366	NA	NA	NA	18	60820159	BCL2	BCL2
cg23652093	-0.0506378	0.0126758	6.74357e-05	0.0216475	-0.0641418	0.0223834	0.00438265	-0.0176515	0.0152199	0.248411	11	75347560	MAP6;MAP6	MAP6
cg05502701	0.0807954	0.0202258	6.74824e-05	0.0216535	0.137511	0.0548666	0.012601	0.131406	0.0515467	0.0120326	3	73674160	PDZRN3	PDZRN3	Island
cg13107839	-0.0475372	0.0119011	6.75739e-05	0.0216647	-0.0621499	0.0265735	0.019855	-0.011135	0.0183364	0.544869	1	14847711
cg04502548	0.0453115	0.0113443	6.76128e-05	0.0216682	0.0856929	0.0220766	0.000120958	NA	NA	NA	2	287054	FAM150B	FAM150B	N_Shore
cg03233185	-0.0436847	0.0109383	6.77429e-05	0.0216924	-0.0979513	0.0221415	1.25038e-05	NA	NA	NA	12	26123616	RASSF8;RASSF8	RASSF8
cg01816936	0.0472066	0.0118227	6.79864e-05	0.0217426	0.0559399	0.0193206	0.00398891	0.00579941	0.0121615	0.634438	12	123518888	PITPNM2	PITPNM2
cg06421614	0.050353	0.0126115	6.80585e-05	0.0217513	0.05416	0.016455	0.0010849	0.0175055	0.0147027	0.236135	17	7121116	DLG4;DLG4	DLG4	N_Shore
cg14625938	0.113339	0.02839	6.81759e-05	0.021752	0.251403	0.0676836	0.00023349	NA	NA	NA	7	45960806	IGFBP3;IGFBP3;IGFBP3;IGFBP3	IGFBP3	Island
cg18728493	-0.0441021	0.011047	6.81797e-05	0.021752	-0.071565	0.0230914	0.00207542	-0.0131108	0.0140675	0.353284	3	48264021	CAMP	CAMP
cg12582959	0.0538651	0.0134926	6.81855e-05	0.021752	0.0644436	0.0218507	0.00336965	0.0145244	0.0175369	0.409201	19	56159199	CCDC106;CCDC106	CCDC106	N_Shore
cg08209711	-0.0480734	0.0120429	6.82892e-05	0.0217761	-0.0492782	0.021949	0.0252997	-0.0142612	0.0220476	0.519048	6	32825499	PSMB9;PSMB9	PSMB9	S_Shelf
cg01286222	0.0604223	0.0151373	6.83489e-05	0.0217861	0.0655028	0.0299758	0.0294355	NA	NA	NA	2	28589537
cg02968751	0.0780973	0.0195687	6.85477e-05	0.0218343	0.126849	0.0453366	0.0053924	NA	NA	NA	17	55362520	MSI2;MSI2	MSI2
cg12972447	-0.0253587	0.00635436	6.85965e-05	0.0218378	-0.0408519	0.0177039	0.0215298	-0.00221733	0.0122092	0.856186	2	60714018	BCL11A;BCL11A;BCL11A	BCL11A
cg16144864	-0.0531661	0.013323	6.86522e-05	0.0218465	-0.0656789	0.0203027	0.00132052	-0.0132112	0.0124312	0.290067	1	177244231	FAM5B	FAM5B
cg13271754	0.0705002	0.01767	6.88631e-05	0.0218894	0.0636188	0.0306694	0.0386804	NA	NA	NA	8	21882114	NPM2;NPM2;NPM2;NPM2	NPM2	N_Shore
cg07973415	-0.0528459	0.0132453	6.88722e-05	0.0218894	-0.0861655	0.0235563	0.000287531	NA	NA	NA	12	4385526	CCND2-AS1;CCND2	CCND2-AS1;CCND2	S_Shore
cg03669797	0.0593719	0.0148826	6.89981e-05	0.0219113	0.107791	0.0323823	0.000957003	0.0891736	0.0470072	0.0603006	18	37421651			Island
cg24732049	-0.0602754	0.0151104	6.91014e-05	0.021935	-0.0648721	0.0298567	0.0303698	NA	NA	NA	13	20994266	CRYL1	CRYL1
cg14352983	0.114778	0.0287754	6.91684e-05	0.0219472	0.204123	0.0660614	0.00214656	NA	NA	NA	18	6414976	L3MBTL4	L3MBTL4	S_Shore
cg10806009	0.0451113	0.01131	6.92149e-05	0.0219529	0.0444299	0.0215183	0.0395995	0.00708836	0.0136674	0.604998	2	66654057			Island
cg12201616	-0.0418963	0.0105047	6.92956e-05	0.0219604	-0.0730767	0.0239534	0.00243197	NA	NA	NA	2	111920341	BCL2L11;BCL2L11;BCL2L11;BCL2L11;BCL2L11;BCL2L11;BCL2L11;BCL2L11;BCL2L11;BCL2L11;BCL2L11;BCL2L11;BCL2L11;BCL2L11;BCL2L11;BCL2L11	BCL2L11
cg13921865	-0.0579112	0.014522	6.94398e-05	0.0219789	-0.0941231	0.0268678	0.000512584	NA	NA	NA	20	61812302			S_Shore
cg04136610	0.0481686	0.0120795	6.94982e-05	0.0219884	0.101874	0.0235263	1.89788e-05	0.0161137	0.0254492	0.52791	5	5139878	ADAMTS16	ADAMTS16	Island
cg25002426	-0.0728141	0.0182621	6.96314e-05	0.0220108	-0.104729	0.0325987	0.00142082	-0.0282233	0.018212	0.124039	2	26150583	KIF3C	KIF3C
cg05588396	0.0575174	0.0144261	6.96735e-05	0.0220108	0.088004	0.032078	0.00636251	NA	NA	NA	2	73007743	EXOC6B	EXOC6B
cg22353116	0.0893773	0.0224172	6.96834e-05	0.0220108	0.12866	0.0403703	0.00155049	NA	NA	NA	7	101784354	CUX1;CUX1;CUX1;CUX1;CUX1;CUX1;CUX1	CUX1
cg26359133	0.0552999	0.0138726	6.98926e-05	0.0220607	0.0653838	0.0241848	0.00714857	0.00285976	0.0165189	0.862831	12	111847419	SH2B3	SH2B3	S_Shelf
cg18757085	-0.0639452	0.016042	6.99407e-05	0.022061	-0.0585598	0.0292928	0.0462661	NA	NA	NA	11	70825362	SHANK2	SHANK2
cg25185881	0.0559308	0.0140325	7.00293e-05	0.022061	0.0651556	0.0275021	0.0183167	0.00944446	0.0215998	0.662761	4	156681047	GUCY1B3	GUCY1B3	Island
cg00610577	0.0476621	0.0119593	7.01642e-05	0.0220817	0.0522678	0.0185199	0.00499621	0.0180395	0.0236786	0.447095	12	12008666	ETV6	ETV6
cg15718066	0.0384315	0.00964453	7.03238e-05	0.0221214	0.0480236	0.0217963	0.028155	0.00568041	0.0120903	0.639311	4	169552946	PALLD;PALLD;PALLD;PALLD	PALLD	Island
cg02238388	0.0530155	0.013305	7.03759e-05	0.0221214	0.118122	0.0301967	0.00010763	NA	NA	NA	1	110008993	SYPL2	SYPL2	Island
cg24364593	-0.0510338	0.0128082	7.04229e-05	0.0221214	-0.0767919	0.0239989	0.00148712	NA	NA	NA	1	34533065	CSMD2;CSMD2	CSMD2
cg06594404	0.0565594	0.0141955	7.0465e-05	0.0221214	0.11572	0.0242763	2.60036e-06	-0.00822311	0.0200975	0.683147	4	380396			Island
cg05697862	-0.0503978	0.012649	7.04651e-05	0.0221214	-0.0740073	0.0197238	0.000202033	NA	NA	NA	11	10948836			N_Shelf
cg19761848	0.106912	0.0268355	7.05636e-05	0.0221433	0.116956	0.0512441	0.023008	0.0146082	0.048583	0.763983	2	237076815	GBX2	GBX2	Island
cg07565505	0.0706425	0.0177343	7.07421e-05	0.0221839	0.102535	0.0272708	0.00019571	-0.00142773	0.0337607	0.966348	5	1887300			Island
cg02230017	0.0533631	0.0133965	7.07506e-05	0.0221839	0.141039	0.0394468	0.000392945	-0.0925555	0.0639448	0.150295	16	6069019	A2BP1;A2BP1	A2BP1	Island
cg17870688	-0.0458922	0.0115225	7.09064e-05	0.022218	-0.101529	0.0268198	0.000176973	0.00719481	0.0166962	0.667323	2	182753233			N_Shelf
cg06970884	0.101728	0.0255427	7.09541e-05	0.022218	0.0515361	0.0256503	0.0452052	0.026466	0.0340648	0.438165	17	2300100	MNT	MNT	N_Shelf
cg16063747	0.0521637	0.0130979	7.0975e-05	0.022218	0.106657	0.035879	0.00313789	0.0546242	0.0330501	0.100993	10	119294173	EMX2OS	EMX2OS	Island
cg08752726	-0.0570592	0.0143286	7.10931e-05	0.0222369	-0.0582207	0.0293494	0.0479833	NA	NA	NA	21	36254259	RUNX1;RUNX1;RUNX1	RUNX1
cg21513385	0.0427437	0.0107347	7.12044e-05	0.0222536	0.0174118	0.0209394	0.406166	0.0305411	0.0152167	0.0469738	12	51663484	SMAGP;SMAGP	SMAGP	Island
cg00228908	-0.0620076	0.0155734	7.1258e-05	0.0222596	-0.0810761	0.0254438	0.00155627	NA	NA	NA	17	1487573	SLC43A2;SLC43A2;SLC43A2	SLC43A2
cg12030667	0.0358562	0.00900586	7.13172e-05	0.0222596	0.0356541	0.015518	0.0220842	0.0227768	0.0166945	0.17496	3	48471659	PLXNB1;PLXNB1	PLXNB1	S_Shore
cg18972811	0.0533969	0.0134117	7.13391e-05	0.0222596	0.0708229	0.024057	0.00343211	-0.0148412	0.0182352	0.417281	4	20254736	SLIT2	SLIT2	Island
cg18182399	0.0669212	0.016809	7.13677e-05	0.0222596	0.105771	0.0315413	0.000876824	NA	NA	NA	2	220283175	DES;DES	DES	N_Shore
cg14413263	0.0918764	0.0230773	7.13712e-05	0.0222596	0.251974	0.0568684	1.22198e-05	NA	NA	NA	5	127873840	FBN2	FBN2	Island
cg05863174	-0.0612125	0.0153755	7.13974e-05	0.0222596	-0.0693386	0.0322573	0.0321807	NA	NA	NA	4	3023500	GRK4;GRK4;GRK4;GRK4	GRK4
cg18420965	0.0696708	0.0175011	7.14622e-05	0.0222708	0.129391	0.0325555	8.4041e-05	0.0172509	0.0239778	0.47344	4	66535145	EPHA5;EPHA5	EPHA5	N_Shore
cg07788348	0.0424952	0.0106758	7.15952e-05	0.0223032	0.0595032	0.0195063	0.00243608	-0.00374835	0.0126776	0.767971	7	122527472	CADPS2;CADPS2;CADPS2	CADPS2	S_Shore
cg26730830	0.0478466	0.0120207	7.16438e-05	0.0223093	-0.0465702	0.0236948	0.0497815	NA	NA	NA	5	95297726	ELL2;ELL2;LOC101929710	ELL2;LOC101929710	S_Shore
cg12271317	0.0556857	0.0139924	7.18372e-05	0.0223515	0.0778279	0.0274607	0.0048217	-0.0292747	0.0185899	0.117862	4	108972693	LEF1;LEF1;LEF1;LEF1	LEF1
cg11155687	0.0530624	0.0133349	7.19867e-05	0.0223889	0.0525464	0.0206082	0.0111373	-0.000586635	0.015425	0.969727	12	63025589			Island
cg10679301	0.0784393	0.0197145	7.21153e-05	0.0224126	0.111289	0.0272482	5.32055e-05	0.0469228	0.035989	0.195094	6	50818268			Island
cg26118906	0.0522262	0.0131268	7.2168e-05	0.0224126	0.0596398	0.0216715	0.00620434	-0.0128391	0.0178501	0.473603	14	58332488			Island
cg26365342	-0.0562951	0.0141496	7.21795e-05	0.0224126	-0.0535613	0.02032	0.00871491	NA	NA	NA	15	80691061
cg05665775	0.0517721	0.0130134	7.22323e-05	0.02242	0.0532599	0.0249972	0.033731	NA	NA	NA	10	6086315	IL2RA;IL2RA;IL2RA	IL2RA
cg20326908	-0.0541501	0.0136118	7.22968e-05	0.0224309	-0.0737319	0.0260679	0.00490521	NA	NA	NA	10	5313249
cg08815939	-0.0517086	0.0130005	7.25194e-05	0.0224728	-0.0521529	0.0193531	0.00732844	NA	NA	NA	7	55635255	VOPP1	VOPP1
cg00735667	0.136462	0.0343132	7.26637e-05	0.0225076	0.223243	0.0542096	4.62224e-05	0.0132168	0.0737223	0.858069	3	74663796			Island
cg09756617	-0.0532657	0.0133939	7.26901e-05	0.0225076	-0.0485755	0.0227729	0.0335199	NA	NA	NA	9	130964508	DNM1;DNM1;DNM1;DNM1;DNM1;CIZ1;CIZ1	DNM1;CIZ1	N_Shore
cg19294401	0.0541398	0.0136163	7.29199e-05	0.0225605	0.0771181	0.0271358	0.0047193	NA	NA	NA	8	110986141	KCNV1	KCNV1	Island
cg13857933	0.0592306	0.0148985	7.30701e-05	0.0225871	-0.081101	0.0253497	0.00148734	-0.0188504	0.0169161	0.267539	1	208046539			S_Shelf
cg22590674	-0.0501532	0.0126155	7.30938e-05	0.0225871	-0.0684498	0.0267674	0.0109212	NA	NA	NA	5	145356185	SH3RF2	SH3RF2
cg21984150	0.04172	0.0104952	7.32065e-05	0.0226128	0.0685677	0.024849	0.00606878	0.0649705	0.0551186	0.240993	5	121648022	SNCAIP	SNCAIP	Island
cg17038201	0.057855	0.0145574	7.3475e-05	0.0226393	0.0794005	0.0220631	0.000359453	NA	NA	NA	9	129185673	MVB12B	MVB12B
cg23095286	-0.069586	0.0175094	7.34981e-05	0.0226393	-0.0704874	0.0252311	0.00546924	NA	NA	NA	8	142352417	LINC01300	LINC01300
cg11117649	0.0525762	0.0132305	7.36067e-05	0.0226637	0.0575996	0.0230765	0.0129563	NA	NA	NA	4	77898985	SEPT11;SEPT11	2025-09-11
cg09956615	0.0663016	0.0166882	7.38793e-05	0.0227215	0.0737032	0.0263137	0.00534193	-0.00346096	0.0194176	0.858841	7	2672989	TTYH3	TTYH3	S_Shore
cg25181144	0.0649835	0.0163565	7.38832e-05	0.0227215	0.110899	0.0383551	0.00404856	0.00642024	0.0222504	0.773444	17	14244497	HS3ST3B1	HS3ST3B1	N_Shelf
cg03817667	0.0878709	0.0221186	7.39548e-05	0.0227329	0.18413	0.0401787	6.1273e-06	-0.00500152	0.0377125	0.894716	7	54609953	VSTM2A	VSTM2A	Island
cg04463187	-0.0455341	0.0114635	7.41453e-05	0.0227712	-0.0740643	0.0265446	0.00551371	NA	NA	NA	22	23518694			N_Shelf
cg24692812	-0.0515264	0.0129725	7.41825e-05	0.0227712	-0.0912711	0.0252271	0.00033292	NA	NA	NA	11	95416047
cg02217815	0.0296539	0.00746628	7.42664e-05	0.0227847	0.0384682	0.0126433	0.00249829	-0.00263274	0.0166705	0.874772	22	36890079	FOXRED2;FOXRED2	FOXRED2	N_Shelf
cg08874747	0.0654775	0.0164881	7.44259e-05	0.0227986	0.0934271	0.0323479	0.00408802	0.0198773	0.0242122	0.413354	4	187645280	FAT1	FAT1	Island
cg05924652	0.0944298	0.0237788	7.44304e-05	0.0227986	0.122037	0.0400336	0.0024549	0.0176621	0.0418633	0.673843	6	39016363	GLP1R	GLP1R	Island
cg06297951	-0.0543418	0.0136851	7.45211e-05	0.0228045	-0.0890123	0.0272425	0.00117766	NA	NA	NA	15	39985286	FSIP1	FSIP1
cg18389810	-0.0500471	0.0126036	7.45294e-05	0.0228045	-0.053516	0.0185702	0.00417178	-0.00102732	0.0111903	0.92695	14	21498887	TPPP2	TPPP2
cg03122836	-0.0589881	0.0148555	7.45527e-05	0.0228045	-0.100011	0.0273767	0.000292904	NA	NA	NA	18	332912	COLEC12	COLEC12
cg11039729	0.0556407	0.0140127	7.45681e-05	0.0228045	0.0441027	0.0232433	0.0584725	0.0325082	0.013788	0.0199679	10	35668325	CCNY;CCNY	CCNY
cg02487130	0.0758685	0.0191077	7.46191e-05	0.022811	0.116694	0.0423022	0.00608596	-0.0213923	0.0211469	0.314002	2	220349733	SPEG	SPEG	Island
cg01002098	-0.0596812	0.0150315	7.46691e-05	0.0228163	-0.0554203	0.0204652	0.00707284	-0.0240024	0.0162118	0.140383	7	155963075
cg08138385	0.0929901	0.0234213	7.46957e-05	0.0228163	0.169881	0.0562552	0.00268923	NA	NA	NA	14	100688910
cg16705777	-0.0386721	0.00974062	7.47383e-05	0.0228202	-0.034091	0.0168727	0.0437351	-0.00809232	0.0191339	0.67313	19	18758056	KLHL26	KLHL26	N_Shelf
cg07848601	0.0899386	0.0226551	7.48243e-05	0.0228295	0.23121	0.0471557	1.36947e-06	NA	NA	NA	5	170289430	RANBP17	RANBP17	Island
cg21809516	-0.0555299	0.0139877	7.48282e-05	0.0228295	-0.0675923	0.02527	0.00777182	NA	NA	NA	14	50988575	MAP4K5;MAP4K5	MAP4K5
cg17176573	0.090581	0.0228224	7.51246e-05	0.0229018	0.128896	0.0340493	0.000177614	-0.0129802	0.0327774	0.692845	11	120110887	POU2F3	POU2F3	S_Shore
cg23239813	-0.0571935	0.014411	7.51896e-05	0.0229035	-0.0982715	0.0303422	0.00129789	NA	NA	NA	1	228870408	RHOU;RHOU	RHOU	N_Shore
cg01942962	0.0543929	0.0137085	7.54764e-05	0.0229565	0.0848165	0.0223227	0.000166846	0.0258234	0.0243574	0.291287	4	158143439	GRIA2;GRIA2;GRIA2	GRIA2	Island
cg11042276	-0.0480727	0.0121157	7.5483e-05	0.0229565	-0.0798437	0.027376	0.00373764	NA	NA	NA	3	172521595	ECT2;ECT2;ECT2	ECT2
cg17297613	-0.0311915	0.00786195	7.5609e-05	0.0229857	-0.0604561	0.0176137	0.00066069	0.00666438	0.01052	0.527764	2	110028104	SH3RF3	SH3RF3
cg22916005	-0.0745203	0.0187842	7.56774e-05	0.0229883	-0.0658647	0.0258463	0.0111958	NA	NA	NA	11	73059375	ARHGEF17	ARHGEF17
cg19873382	0.035465	0.00894072	7.58336e-05	0.0230267	0.0604773	0.0221074	0.00651435	0.00502448	0.0152626	0.742566	6	127439539	RSPO3	RSPO3	Island
cg21321248	0.0353835	0.00892046	7.58739e-05	0.0230298	0.0489183	0.0214854	0.0233451	0.0115255	0.0150052	0.44392	7	150674972	KCNH2;KCNH2	KCNH2	Island
cg09274366	-0.0549264	0.0138485	7.59812e-05	0.0230512	-0.065456	0.0206963	0.00168417	NA	NA	NA	7	4052042	SDK1	SDK1
cg05766219	0.073234	0.0184648	7.60044e-05	0.0230512	0.0589786	0.0293992	0.0455345	NA	NA	NA	1	54147782	GLIS1	GLIS1
cg10095226	0.0463132	0.0116778	7.60803e-05	0.0230652	0.0732551	0.0229028	0.00144725	-0.14324	0.0825169	0.0842059	1	201368738	LAD1	LAD1	Island
cg01261075	0.0753931	0.0190119	7.61872e-05	0.0230885	0.128806	0.0306536	3.25784e-05	NA	NA	NA	4	187645132	FAT1	FAT1	Island
cg27063969	-0.0591593	0.0149189	7.62411e-05	0.0230957	-0.055419	0.0225773	0.0145108	-0.0137734	0.013746	0.318294	5	169133966	DOCK2	DOCK2
cg19611374	-0.0478717	0.012073	7.6306e-05	0.0231063	-0.0527767	0.0158174	0.000928979	NA	NA	NA	8	33396477
cg11315153	0.0609879	0.015382	7.64024e-05	0.0231264	0.084396	0.0284455	0.00319132	-0.0169664	0.0185933	0.36369	6	62996299	KHDRBS2	KHDRBS2	S_Shore
cg04117994	0.063557	0.0160312	7.64993e-05	0.0231466	0.0765619	0.0318076	0.0165573	NA	NA	NA	16	69511694
cg22521976	0.0495695	0.0125081	7.70083e-05	0.023264	0.0799619	0.0254496	0.00181097	NA	NA	NA	2	189157513	GULP1;GULP1;GULP1;GULP1;GULP1	GULP1	Island
cg20546366	-0.0453493	0.0114441	7.71023e-05	0.0232741	-0.0583199	0.0279922	0.0378422	NA	NA	NA	7	116652274	ST7;ST7	ST7
cg01915791	0.0799452	0.0201751	7.71429e-05	0.0232772	0.0671291	0.0304335	0.0279691	-0.00300413	0.0248971	0.904181	19	36247526	HSPB6	HSPB6	Island
cg11701471	0.0945396	0.0238594	7.72096e-05	0.0232882	0.23556	0.0508219	4.86157e-06	0.0957828	0.0480321	0.0486131	8	54164051	OPRK1;OPRK1	OPRK1	Island
cg11737070	-0.0456194	0.0115146	7.7362e-05	0.0233193	-0.0891271	0.0217874	5.1871e-05	NA	NA	NA	13	75990822	TBC1D4;TBC1D4;TBC1D4	TBC1D4
cg27337209	-0.0483528	0.0122046	7.73733e-05	0.0233193	-0.0542634	0.0205824	0.00870842	-6.6402e-05	0.0150308	0.996483	18	55887763	NEDD4L;NEDD4L;NEDD4L;NEDD4L;NEDD4L;NEDD4L;NEDD4L;NEDD4L;NEDD4L	NEDD4L
cg00869039	0.0629058	0.015883	7.77857e-05	0.0234276	0.0696251	0.0268419	0.00969836	NA	NA	NA	4	90759188	SNCA;SNCA-AS1;SNCA;SNCA;SNCA	SNCA;SNCA-AS1	S_Shore
cg06924052	0.0370569	0.00935659	7.78044e-05	0.0234276	0.0304748	0.0148294	0.0405391	NA	NA	NA	15	79102818	ADAMTS7	ADAMTS7	Island
cg17978049	-0.0639044	0.0161385	7.80522e-05	0.0234779	-0.097578	0.0217707	9.63744e-06	NA	NA	NA	14	94831206	SERPINA2;SERPINA2	SERPINA2
cg20682981	0.0550571	0.0139066	7.82718e-05	0.0234994	0.085374	0.0237215	0.00035911	0.000761717	0.0168988	0.964123	17	1962627	HIC1;HIC1	HIC1	S_Shore
cg06424508	-0.0558489	0.014107	7.83042e-05	0.0234994	-0.0718275	0.022157	0.00128626	NA	NA	NA	8	8247666			S_Shelf
cg06667434	-0.0517942	0.013083	7.83274e-05	0.0234994	-0.0701831	0.0255457	0.00627566	NA	NA	NA	2	74191125	DGUOK-AS1;DGUOK-AS1	DGUOK-AS1
cg24659295	0.0468145	0.0118252	7.83374e-05	0.0234994	0.0299017	0.0211029	0.157268	0.0414058	0.0155071	0.0082392	1	51680516
cg15341243	-0.0392997	0.00992803	7.84679e-05	0.0235094	-0.0575231	0.0205607	0.00539434	NA	NA	NA	3	150042782	LINC01214;LINC01214	LINC01214
cg26862622	-0.0433398	0.0109488	7.84891e-05	0.0235094	-0.0499614	0.0199243	0.0125415	NA	NA	NA	21	43860746	UBASH3A;UBASH3A;UBASH3A	UBASH3A
cg26848105	-0.0586324	0.0148131	7.85681e-05	0.0235185	-0.0811104	0.0261467	0.00205511	NA	NA	NA	19	35916266
cg10362591	0.0624727	0.0157835	7.85847e-05	0.0235185	0.0762351	0.0264803	0.00421092	-0.0176735	0.0194406	0.365196	16	55689865	SLC6A2	SLC6A2	Island
cg11438825	-0.0264662	0.00668713	7.86906e-05	0.0235357	-0.0630215	0.0188484	0.000903628	NA	NA	NA	3	10390474	ATP2B2;ATP2B2	ATP2B2
cg10743697	-0.0292881	0.0074002	7.87035e-05	0.0235357	-0.0611713	0.0192436	0.00158928	-0.0362214	0.0118707	0.00281563	3	128192502
cg16560711	0.0874145	0.0220891	7.8829e-05	0.023555	0.174923	0.0454552	0.000138017	0.0107795	0.0277323	0.698155	8	93977794	C8orf83	C8orf83	Island
cg26517714	0.0513829	0.012986	7.90185e-05	0.0235802	0.0898672	0.0268552	0.000893439	0.00461662	0.0208274	0.824979	5	170736245	TLX3	TLX3	Island
cg18693627	0.0738202	0.0186581	7.91173e-05	0.0235802	0.118461	0.0372751	0.00159754	NA	NA	NA	7	2551247	LFNG	LFNG
cg14041714	0.0543947	0.0137487	7.91587e-05	0.0235802	0.056107	0.0281382	0.0468547	NA	NA	NA	22	40390093	FAM83F	FAM83F	N_Shore
cg05669151	-0.0592134	0.0149682	7.92895e-05	0.0235954	-0.0572634	0.0212023	0.00721158	NA	NA	NA	11	68923365	LOC338694	LOC338694	N_Shore
cg15215782	-0.0411608	0.010405	7.93177e-05	0.0235954	-0.0629739	0.0209914	0.0028719	NA	NA	NA	16	22156290	VWA3A	VWA3A
cg01202197	0.0407002	0.0102886	7.93285e-05	0.0235954	0.0474728	0.0177368	0.00774294	0.00604044	0.013195	0.647978	17	72889973	FADS6	FADS6	Island
cg15639592	0.0498677	0.0126062	7.9342e-05	0.0235954	0.059286	0.0221165	0.00764396	0.00748514	0.0125116	0.550747	12	110156459	C12orf34	C12orf34	Island
cg01931614	-0.0525538	0.0132865	7.94634e-05	0.0236161	-0.0898444	0.0247919	0.00032779	NA	NA	NA	2	120007053	STEAP3-AS1;STEAP3;STEAP3;STEAP3	STEAP3-AS1;STEAP3	S_Shore
cg25734089	-0.0601131	0.0152002	7.96855e-05	0.0236638	-0.0831794	0.0299399	0.0057177	-0.0165465	0.0211734	0.43602	19	46969919	PNMAL1;PNMAL1	PNMAL1
cg10975399	-0.0437061	0.0110523	7.97708e-05	0.02368	-0.0693024	0.0230327	0.00279263	NA	NA	NA	3	55852715	ERC2	ERC2
cg24843380	0.0646904	0.0163603	7.98987e-05	0.0236996	0.15136	0.0349448	1.8909e-05	0.0109273	0.0394144	0.782101	5	178367827	ZNF454	ZNF454	Island
cg13429423	0.0416199	0.010527	8.00589e-05	0.0237188	0.0355278	0.0172985	0.0406361	0.0268023	0.0190126	0.161897	22	44568775	PARVG;PARVG	PARVG
cg05562282	0.0603492	0.0152655	8.01666e-05	0.0237334	0.0762131	0.0283959	0.00757627	NA	NA	NA	19	3801818	MATK;MIR1268A	MATK;MIR1268A	Island
cg14080967	0.0644168	0.0162962	8.03072e-05	0.0237509	0.122045	0.0333245	0.000285172	-0.0406018	0.0418967	0.334543	9	8857491	PTPRD;PTPRD	PTPRD	Island
cg16014491	-0.0630696	0.0159555	8.03186e-05	0.0237509	-0.0582291	0.0237253	0.0145343	NA	NA	NA	9	123267471	CDK5RAP2;CDK5RAP2;CDK5RAP2;CDK5RAP2;CDK5RAP2;CDK5RAP2;CDK5RAP2;CDK5RAP2	CDK5RAP2
cg26113809	0.0596988	0.0151046	8.04817e-05	0.0237809	0.162686	0.0438113	0.000233479	0.0594829	0.0429879	0.169122	12	54132180			Island
cg15681628	0.0422705	0.0106954	8.05263e-05	0.0237849	0.0509972	0.0211026	0.0161257	0.0382183	0.0212333	0.0744558	19	55866305	COX6B2;FAM71E2	COX6B2;FAM71E2	Island
cg00025278	-0.0561901	0.0142182	8.06074e-05	0.0237997	-0.0892911	0.025234	0.000449663	NA	NA	NA	11	17429271	ABCC8;ABCC8	ABCC8
cg22006593	-0.0644279	0.0163046	8.07602e-05	0.0238265	-0.0994069	0.0264076	0.00019181	NA	NA	NA	6	3364215	SLC22A23;SLC22A23;SLC22A23;SLC22A23;SLC22A23	SLC22A23
cg16664405	0.0816572	0.0206671	8.09093e-05	0.0238431	0.14426	0.0324952	1.16052e-05	0.000458923	0.0307502	0.988117	10	111216962			Island
cg17560493	0.0735784	0.018623	8.0956e-05	0.0238436	0.200426	0.0489642	5.21771e-05	NA	NA	NA	2	223536325	MOGAT1	MOGAT1	Island
cg07953890	0.0560562	0.0141886	8.10041e-05	0.0238436	0.090033	0.0244585	0.000263535	0.00253511	0.0163463	0.87706	20	13976782	MACROD2	MACROD2	Island
cg25708990	-0.0514225	0.0130166	8.10934e-05	0.0238527	-0.0849256	0.0238975	0.00042591	NA	NA	NA	1	203443667	PRELP;PRELP	PRELP
cg20931134	-0.0530377	0.0134258	8.11291e-05	0.0238527	-0.0885079	0.0231907	0.000157029	0.0152022	0.0109455	0.167515	14	69045498	RAD51L1	RAD51L1
cg18235937	0.113405	0.0287073	8.11347e-05	0.0238527	0.182674	0.0481064	0.000168653	0.00628349	0.042455	0.882585	1	6268858	RNF207	RNF207	Island
cg16339238	0.0731645	0.0185211	8.11591e-05	0.0238527	0.156569	0.038317	5.31156e-05	-0.253279	0.120325	0.0376271	20	23029298	THBD	THBD	Island
cg04139396	-0.0413509	0.0104683	8.12347e-05	0.0238567	-0.04694	0.0195479	0.0168096	NA	NA	NA	15	82420926
cg18455523	0.0354092	0.00896443	8.12805e-05	0.0238611	0.0484021	0.0177418	0.00665757	0.0168177	0.0115855	0.149271	3	24563685			S_Shore
cg19898256	-0.0470303	0.0119068	8.13154e-05	0.0238622	-0.0521587	0.0220665	0.0185764	NA	NA	NA	10	128329334
cg08084547	0.0510532	0.0129261	8.13963e-05	0.0238758	0.0462005	0.0178889	0.0101528	NA	NA	NA	8	126518427
cg12178431	-0.0363417	0.00920199	8.14953e-05	0.0238876	-0.072971	0.0185012	9.47783e-05	0.016219	0.016939	0.340397	3	14860764	FGD5	FGD5
cg12683236	-0.0794507	0.0201181	8.1533e-05	0.0238896	-0.0984033	0.0372861	0.00863477	NA	NA	NA	17	14262826
cg08319079	0.0413033	0.0104597	8.16697e-05	0.02392	0.0525897	0.0177657	0.00325497	NA	NA	NA	2	45160224			S_Shore
cg24774306	0.0626603	0.0158689	8.17301e-05	0.02392	0.141571	0.0401888	0.000477704	0.0819813	0.0556031	0.142029	4	74702713	CXCL6	CXCL6	S_Shore
cg04768602	0.0521305	0.0132029	8.18028e-05	0.0239322	0.0753246	0.022594	0.000937262	0.0151591	0.0214318	0.480854	8	99960148	OSR2;OSR2	OSR2	N_Shore
cg22931604	0.0615739	0.0155963	8.19462e-05	0.0239636	0.0557831	0.0249912	0.0261706	0.00329364	0.0194011	0.865494	3	129694392	TRH	TRH	Island
cg05383490	0.0418052	0.0105897	8.204e-05	0.0239693	0.0587975	0.017888	0.00110127	-0.0114144	0.0119059	0.339916	13	108518955	FAM155A;FAM155A	FAM155A	N_Shore
cg18968241	-0.0522806	0.0132435	8.20686e-05	0.0239693	-0.0677356	0.0309826	0.0293682	NA	NA	NA	4	123554632	IL21-AS1	IL21-AS1
cg14966453	-0.0542613	0.0137458	8.21212e-05	0.0239693	-0.0506823	0.0214082	0.0183804	NA	NA	NA	3	194905621	XXYLT1;XXYLT1	XXYLT1
cg08462030	-0.049315	0.012493	8.21406e-05	0.0239693	-0.0703811	0.021561	0.00119391	-0.00974058	0.0134535	0.470572	6	167033966	RPS6KA2;RPS6KA2	RPS6KA2	S_Shore
cg27100990	0.107244	0.0271685	8.21651e-05	0.0239693	0.203728	0.0634862	0.00144179	0.0329268	0.0595116	0.581223	7	82073012	CACNA2D1;CACNA2D1	CACNA2D1	Island
cg03701992	0.0749272	0.0189823	8.221e-05	0.0239693	0.12809	0.0336361	0.000162297	-0.0178793	0.0246067	0.468363	21	40984886	C21orf88;C21orf88	C21orf88
cg04296534	-0.0437127	0.0110753	8.23347e-05	0.0239848	-0.0674532	0.0267271	0.0120015	NA	NA	NA	14	95778707	CLMN	CLMN
cg10575261	0.0735574	0.0186373	8.23569e-05	0.0239848	0.171854	0.0321858	1.58745e-07	0.0195378	0.0185921	0.295634	5	178368160	ZNF454	ZNF454	Island
cg14807892	0.0373095	0.00945408	8.24927e-05	0.0240062	-0.115474	0.0246928	3.96122e-06	NA	NA	NA	2	179107216	OSBPL6;OSBPL6;OSBPL6;OSBPL6	OSBPL6
cg00942017	0.0709177	0.0179735	8.27327e-05	0.0240578	0.105579	0.0387492	0.00672996	NA	NA	NA	15	76628062	ISL2	ISL2	S_Shore
cg07386952	0.0664879	0.0168562	8.31662e-05	0.0241496	0.0598425	0.0293616	0.0422165	0.0185951	0.0199839	0.35397	14	105781946	PACS2;PACS2	PACS2	Island
cg18997645	-0.0326946	0.00828886	8.31726e-05	0.0241496	-0.061229	0.0191899	0.00153165	NA	NA	NA	11	64413704	NRXN2;NRXN2	NRXN2	S_Shelf
cg24741816	-0.0245976	0.00623661	8.32906e-05	0.0241744	-0.0519479	0.0143427	0.000328812	NA	NA	NA	9	78527176	PCSK5;PCSK5;PCSK5	PCSK5
cg07317648	-0.0580237	0.0147132	8.34321e-05	0.0242063	-0.0671416	0.021617	0.00202865	NA	NA	NA	17	19226648	EPN2;EPN2;EPN2	EPN2
cg15786205	0.0619401	0.015709	8.3668e-05	0.0242564	0.0710598	0.0276047	0.0104102	0.00793962	0.015624	0.612255	6	108495578	NR2E1	NR2E1	N_Shore
cg01935149	0.0551875	0.0139989	8.39091e-05	0.0242897	0.129355	0.0366293	0.000462339	0.00872783	0.0284964	0.759954	14	33403900			Island
cg20401252	0.0432652	0.010975	8.39484e-05	0.0242919	0.0799118	0.0239142	0.000912294	-0.00806557	0.0155711	0.605073	2	5834062	SOX11	SOX11	Island
cg03281588	-0.0539444	0.0136855	8.40967e-05	0.0243166	-0.0877726	0.0249194	0.000476488	NA	NA	NA	18	74642490	ZNF236;ZNF236	ZNF236
cg24719005	0.0723959	0.0183696	8.43235e-05	0.0243638	0.136783	0.0315975	1.89519e-05	-0.00635739	0.0249814	0.799606	2	56150675	EFEMP1;EFEMP1;EFEMP1	EFEMP1	Island
cg15124215	0.131536	0.0333771	8.4382e-05	0.0243702	0.272664	0.0661466	4.56545e-05	NA	NA	NA	4	172734426	GALNTL6	GALNTL6	Island
cg13964092	0.0603819	0.0153221	8.4409e-05	0.0243702	0.0681776	0.0253995	0.00757485	0.0205556	0.0223859	0.360383	9	126773442	LHX2	LHX2	Island
cg10351691	0.0862653	0.0218916	8.45047e-05	0.0243878	0.255923	0.0570754	9.60363e-06	NA	NA	NA	11	24518557	LUZP2;LUZP2;LUZP2;LUZP2;LUZP2;LUZP2	LUZP2	Island
cg04961161	-0.0548511	0.0139199	8.45332e-05	0.0243878	-0.0986224	0.026998	0.00029393	NA	NA	NA	12	124713427	ZNF664-FAM101A	ZNF664-FAM101A
cg14034882	-0.0475872	0.0120769	8.45752e-05	0.0243907	-0.0747382	0.0236813	0.00171838	NA	NA	NA	3	37637413	ITGA9	ITGA9
cg08196553	0.0415012	0.0105339	8.47729e-05	0.0244386	0.0500245	0.016805	0.00309017	0.0262997	0.0158342	0.0993534	3	181413133	SOX2OT	SOX2OT	Island
cg06383163	0.0750013	0.0190382	8.48673e-05	0.0244566	0.140396	0.0313991	1.01998e-05	0.0151997	0.0285697	0.595685	8	139509073	FAM135B	FAM135B	Island
cg01846589	-0.0598059	0.0151832	8.50658e-05	0.0245046	-0.0724645	0.0240749	0.00278142	NA	NA	NA	10	71658226	COL13A1;COL13A1;COL13A1;COL13A1;COL13A1;COL13A1	COL13A1
cg10205895	0.0518978	0.0131792	8.54491e-05	0.0245963	0.0640289	0.0251206	0.011203	NA	NA	NA	13	72441748	DACH1;DACH1;DACH1	DACH1	S_Shore
cg16005494	0.0405582	0.0103	8.55119e-05	0.0245963	0.0669686	0.0163717	5.21188e-05	0.00539447	0.0135892	0.692103	7	70597713	WBSCR17	WBSCR17	Island
cg04657644	0.0520919	0.0132318	8.58019e-05	0.0246578	0.0521596	0.0260408	0.0458696	NA	NA	NA	8	40030507
cg22512011	-0.0618357	0.015707	8.5822e-05	0.0246578	-0.072601	0.0299339	0.0157248	NA	NA	NA	13	77402717
cg00618450	0.0452632	0.0114991	8.60305e-05	0.024685	0.0788443	0.0280386	0.00517542	-0.0187738	0.0151333	0.216296	22	26565951	SEZ6L	SEZ6L	Island
cg22337913	0.0586519	0.0149007	8.6045e-05	0.024685	0.0498249	0.0215511	0.0212896	NA	NA	NA	7	150786599	AGAP3;AGAP3;AGAP3;AGAP3	AGAP3	S_Shore
cg00177388	0.0654946	0.0166397	8.60963e-05	0.0246905	0.0899153	0.024896	0.000342264	0.0148028	0.0196402	0.452603	5	72677886			Island
cg15733422	-0.0471788	0.0119867	8.61397e-05	0.0246937	-0.0826247	0.0270675	0.00242232	NA	NA	NA	7	18501832	HDAC9	HDAC9
cg22926424	-0.0685803	0.0174246	8.61717e-05	0.0246937	-0.0666457	0.0267843	0.013233	NA	NA	NA	12	70721074	CNOT2;CNOT2;CNOT2;CNOT2	CNOT2
cg08534147	0.036072	0.00916549	8.62439e-05	0.0247052	0.0368588	0.0161473	0.0229522	-0.00587655	0.013699	0.668693	3	48471771	PLXNB1;PLXNB1	PLXNB1	S_Shore
cg17322397	-0.0469138	0.0119207	8.62898e-05	0.0247092	-0.060871	0.0208877	0.00376307	NA	NA	NA	4	185065403	ENPP6	ENPP6
cg13723420	-0.0478843	0.0121684	8.64169e-05	0.024718	-0.0753519	0.0242452	0.00201708	NA	NA	NA	2	208527045
cg16435779	0.0606122	0.0154047	8.6588e-05	0.0247577	0.0846747	0.0328752	0.0103741	0.0324076	0.0204011	0.113831	8	102504447	GRHL2	GRHL2	N_Shore
cg05087952	-0.0284299	0.00722588	8.66603e-05	0.0247692	-0.0731759	0.0203221	0.000356295	NA	NA	NA	17	53360714	HLF	HLF
cg19649746	0.0684082	0.0173886	8.6799e-05	0.0247996	0.102242	0.0296441	0.000627468	-0.0198356	0.0268591	0.461738	4	124317955	SPRY1;SPRY1	SPRY1	N_Shore
cg03706893	0.0345294	0.00877792	8.69427e-05	0.0248314	0.048466	0.0201993	0.0168749	0.00302807	0.0159936	0.850143	19	44555997	ZNF223	ZNF223
cg07374808	0.0581026	0.0147709	8.69759e-05	0.0248317	0.0699332	0.0279753	0.0128267	0.0141015	0.021403	0.511188	18	34974004	BRUNOL4;BRUNOL4;BRUNOL4;BRUNOL4	BRUNOL4	Island
cg06422883	0.0701997	0.0178479	8.71083e-05	0.024859	0.0856365	0.0328917	0.00958538	-0.0024216	0.0212854	0.909542	5	72528296			N_Shore
cg17370163	0.111746	0.0284117	8.71459e-05	0.024859	0.131132	0.0385655	0.000740507	0.00949443	0.0436463	0.828177	5	63461654	RNF180;RNF180	RNF180	Island
cg21113137	-0.0780039	0.0198349	8.73071e-05	0.0248801	-0.0627876	0.024436	0.010549	NA	NA	NA	15	41800934	LTK;LTK;LTK	LTK	N_Shelf
cg14438134	-0.0541983	0.0137847	8.76256e-05	0.0249173	-0.0935191	0.0252506	0.000241909	NA	NA	NA	21	40170587
cg20852846	0.0448786	0.0114147	8.76746e-05	0.0249173	0.0638277	0.020351	0.00184054	-0.0061967	0.0147073	0.673987	19	3868872	ZFR2;ZFR2;ZFR2	ZFR2	Island
cg09883674	-0.0586475	0.014917	8.76968e-05	0.0249173	-0.0755954	0.0219585	0.000636167	NA	NA	NA	2	238574776	LRRFIP1	LRRFIP1
cg17982054	-0.0681916	0.0173464	8.78441e-05	0.0249474	-0.0876859	0.0236449	0.000238243	NA	NA	NA	8	116432158	TRPS1;TRPS1;TRPS1	TRPS1
cg16459519	0.0937187	0.0238403	8.78676e-05	0.0249474	0.252482	0.0607968	4.03665e-05	0.0448622	0.0546411	0.413284	10	46970584	SYT15;SYT15;SYT15;SYT15	SYT15	Island
cg08995556	0.058643	0.014919	8.7998e-05	0.0249752	0.0947664	0.0296035	0.00148044	0.0234694	0.0179209	0.191907	6	110299909	GPR6	GPR6	Island
cg13420177	-0.0523751	0.0133268	8.82509e-05	0.0250125	-0.0455817	0.0219027	0.0380777	NA	NA	NA	1	162603181	DDR2;DDR2	DDR2
cg04125765	-0.0506519	0.0128892	8.83472e-05	0.0250189	-0.0480265	0.0213604	0.0251329	0.00205624	0.0217299	0.924765	15	100533253	ADAMTS17	ADAMTS17	Island
cg04562404	-0.0349589	0.00889625	8.84054e-05	0.0250261	-0.0739171	0.0201884	0.000284185	NA	NA	NA	20	46816019
cg10585510	-0.041626	0.0105945	8.86242e-05	0.025027	-0.0714596	0.0220791	0.00130697	NA	NA	NA	6	45979082	CLIC5;CLIC5;CLIC5	CLIC5	N_Shelf
cg26584653	0.0452811	0.0115249	8.86361e-05	0.025027	0.081946	0.0170149	2.06361e-06	NA	NA	NA	15	96875354	NR2F2;NR2F2;MIR1469;NR2F2;NR2F2	NR2F2;MIR1469	Island
cg07615125	-0.0733286	0.018666	8.88275e-05	0.0250626	-0.0674482	0.0289407	0.0202808	NA	NA	NA	7	151093321	WDR86;WDR86;WDR86;WDR86	WDR86	S_Shore
cg11946387	-0.0298063	0.00758773	8.89188e-05	0.02507	-0.0553584	0.019046	0.00385209	NA	NA	NA	10	129955946
cg20851118	-0.0516638	0.0131534	8.90739e-05	0.0250795	-0.0582687	0.0256411	0.0236035	NA	NA	NA	8	130117589
cg11708116	-0.0403444	0.0102716	8.90831e-05	0.0250795	-0.0479322	0.0190097	0.0120781	-0.00170417	0.0169253	0.919972	6	169426333			S_Shore
cg07234569	0.0654128	0.0166555	8.92211e-05	0.0251092	0.0671884	0.0259119	0.00988158	NA	NA	NA	5	17216679	LOC285696;BASP1	LOC285696;BASP1	Island
cg23649435	0.0689377	0.0175536	8.9266e-05	0.0251126	0.0715073	0.0265509	0.00739273	-0.0774148	0.0628051	0.219991	4	184826421	STOX2	STOX2	Island
cg25693279	-0.0580108	0.0147727	8.94027e-05	0.0251419	-0.0895797	0.0231784	0.000129177	NA	NA	NA	10	77888507	C10orf11;C10orf11;C10orf11	C10orf11
cg05640128	0.0521452	0.0132798	8.94932e-05	0.0251581	0.0875338	0.0249117	0.000491895	0.0149923	0.0157938	0.344361	7	154002270	DPP6;DPP6;DPP6	DPP6	Island
cg10458142	0.0431352	0.0109865	8.96668e-05	0.0251977	0.0480737	0.0203169	0.0184498	0.0249275	0.0148197	0.0951073	19	53074012	ZNF701	ZNF701	Island
cg04575202	0.0426991	0.010877	8.98692e-05	0.0252454	0.0288914	0.0137984	0.0368921	0.0468441	0.0268499	0.0833807	2	9235972
cg13525837	0.0432067	0.0110068	8.9934e-05	0.0252544	0.0361068	0.0181068	0.0468368	-0.0116219	0.0587383	0.84348	8	110986371	KCNV1	KCNV1	Island
cg17398808	0.0474927	0.0121001	9.01099e-05	0.0252853	0.0884569	0.0282421	0.0018631	NA	NA	NA	1	24834209	RCAN3;RCAN3;RCAN3;RCAN3;RCAN3;RCAN3;RCAN3;RCAN3	RCAN3
cg26211258	0.0631488	0.0160899	9.02036e-05	0.0252953	0.103208	0.0309947	0.000949891	NA	NA	NA	14	70485678	SMOC1;SMOC1	SMOC1
cg02878043	-0.0458858	0.0116915	9.02114e-05	0.0252953	-0.0995438	0.023641	3.13352e-05	NA	NA	NA	14	34505050
cg24101492	0.0881026	0.0224497	9.03103e-05	0.0253139	0.146285	0.0594196	0.0142548	NA	NA	NA	14	96343119			Island
cg08575537	0.0837124	0.0213366	9.06955e-05	0.0253664	0.176858	0.0404664	1.57841e-05	-0.00178099	0.0488117	0.970961	7	100318626	EPO	EPO	Island
cg24711804	-0.0522381	0.013315	9.07569e-05	0.0253686	-0.155685	0.0521795	0.00301635	NA	NA	NA	3	62104718	PTPRG	PTPRG
cg05082111	0.0674747	0.0171996	9.08387e-05	0.0253787	0.139646	0.0456978	0.00239477	NA	NA	NA	9	112888903	AKAP2;PALM2-AKAP2;PALM2-AKAP2;AKAP2;AKAP2	AKAP2;PALM2-AKAP2
cg05213174	-0.0501218	0.012777	9.09236e-05	0.0253917	-0.0706943	0.0246734	0.00438631	NA	NA	NA	14	54810056
cg22715220	-0.0463513	0.0118165	9.10084e-05	0.0253917	-0.0392375	0.0187211	0.0367117	NA	NA	NA	13	113704296	MCF2L;MCF2L	MCF2L	N_Shore
cg08153098	-0.0497153	0.0126742	9.10171e-05	0.0253917	-0.0709257	0.0262793	0.00724198	-0.0333104	0.0204084	0.105186	3	150691510	CLRN1;CLRN1OS	CLRN1;CLRN1OS
cg24544490	0.0531237	0.0135443	9.11468e-05	0.0254094	0.0494914	0.0203222	0.0153183	-0.00284152	0.0261712	0.913718	1	155290961	RUSC1;RUSC1;C1orf104	RUSC1;C1orf104	Island
cg22484530	0.0457526	0.0116665	9.13332e-05	0.0254337	0.0563123	0.0206157	0.00657897	NA	NA	NA	6	136847755	MAP7;MAP7;MAP7;MAP7;MAP7;MAP7;MAP7;MAP7;MAP7;MAP7	MAP7
cg10995785	-0.0504719	0.0128707	9.14251e-05	0.0254479	-0.0623828	0.0207783	0.00285666	NA	NA	NA	3	123409390	MYLK-AS2;MYLK;MYLK;MYLK;MYLK	MYLK-AS2;MYLK
cg02681173	0.0831256	0.0211979	9.14502e-05	0.0254479	0.136302	0.0409132	0.000945993	-0.0409699	0.0327832	0.213806	12	130527106	LOC100190940	LOC100190940	Island
cg13255216	0.0463715	0.0118288	9.18952e-05	0.0255017	0.0749833	0.0209656	0.000391846	-0.0294681	0.014524	0.0445758	2	26625047	C2orf39	C2orf39	Island
cg00561022	0.0633492	0.0161603	9.19597e-05	0.0255017	0.078217	0.0349838	0.0259118	NA	NA	NA	10	75818488	VCL;VCL	VCL
cg16194122	-0.0572882	0.0146143	9.19752e-05	0.0255017	-0.111073	0.0486302	0.0228884	NA	NA	NA	18	46171978	CTIF;CTIF	CTIF
cg26320696	0.0514771	0.0131319	9.19752e-05	0.0255017	0.0612695	0.0221445	0.00592199	0.0219677	0.0166239	0.188756	11	12399109	PARVA	PARVA	Island
cg04913803	0.0295141	0.00752929	9.20129e-05	0.0255017	0.0359306	0.0136344	0.00875646	0.0427033	0.0190129	0.0264947	14	77510549
cg23732483	-0.0654342	0.0166929	9.20202e-05	0.0255017	-0.102879	0.0359292	0.00441644	0.00650161	0.0180069	0.718675	3	48965611	ARIH2	ARIH2
cg03581459	0.0281362	0.00717804	9.20697e-05	0.0255017	0.0242738	0.0139397	0.0823715	0.0341775	0.0148751	0.0236493	14	105780137	PACS2;PACS2	PACS2	N_Shore
cg08320911	0.0853559	0.0217769	9.21427e-05	0.0255022	0.0922967	0.0422754	0.0295918	NA	NA	NA	11	48065094	PTPRJ;PTPRJ	PTPRJ
cg10373803	-0.0502157	0.0128123	9.22364e-05	0.0255061	-0.0733315	0.0308718	0.0179872	NA	NA	NA	20	20469961	RALGAPA2	RALGAPA2
cg07780095	0.0821145	0.020952	9.22898e-05	0.0255062	0.167532	0.0377608	1.18367e-05	0.0592163	0.0351533	0.0949067	12	85674296	ALX1	ALX1	Island
cg06945807	-0.048471	0.0123684	9.23866e-05	0.0255208	-0.0791722	0.0217756	0.000313972	-0.019282	0.0168188	0.253859	1	95061616
cg09079018	0.0313863	0.00800915	9.2432e-05	0.0255208	0.0461684	0.0186729	0.0138262	0.0171649	0.0139811	0.2219	7	50880004
cg18618000	-0.0560905	0.014314	9.25241e-05	0.0255208	-0.0841006	0.0293393	0.0043635	NA	NA	NA	5	122774104
cg15555970	0.0614403	0.0156793	9.25286e-05	0.0255208	0.115414	0.0345541	0.000918171	NA	NA	NA	18	3452317	TGIF1;TGIF1;TGIF1;TGIF1;TGIF1;TGIF1;TGIF1;TGIF1	TGIF1	Island
cg10473099	-0.0597401	0.0152456	9.25444e-05	0.0255208	-0.0693141	0.0225639	0.00227044	NA	NA	NA	15	99450789	IGF1R;IGF1R	IGF1R
cg09265959	0.0818807	0.020897	9.26269e-05	0.0255208	0.0735878	0.0294738	0.0129324	NA	NA	NA	15	63569170	APH1B;APH1B	APH1B	N_Shore
cg01567671	0.0601946	0.0153625	9.26368e-05	0.0255208	0.0858612	0.0265578	0.0013287	NA	NA	NA	11	79150409	TENM4	TENM4	Island
cg09027879	-0.0585395	0.0149402	9.26415e-05	0.0255208	-0.0642859	0.027396	0.019429	NA	NA	NA	1	25914071
cg12763671	0.0522439	0.0133346	9.27697e-05	0.025547	0.0735149	0.0217078	0.00077932	NA	NA	NA	20	17206723	PCSK2;PCSK2;PCSK2	PCSK2	Island
cg04723401	0.040551	0.0103507	9.28458e-05	0.0255588	0.057804	0.0168148	0.000650395	0.0771632	0.0472756	0.104294	14	29229249
cg25174412	0.0610654	0.0155875	9.28988e-05	0.0255591	0.055232	0.0263713	0.036832	-0.00625607	0.0174674	0.720861	12	105803653
cg05195455	-0.047737	0.0121854	9.29134e-05	0.0255591	-0.084013	0.0282469	0.00311616	NA	NA	NA	12	69660384	CPSF6;CPSF6	CPSF6
cg02874376	0.0592216	0.0151174	9.29538e-05	0.0255611	0.160554	0.0343345	4.03656e-06	0.0439306	0.0636091	0.490638	14	101193397	DLK1;DLK1	DLK1	Island
cg07871612	-0.059519	0.0151945	9.30711e-05	0.0255701	-0.059347	0.023309	0.0112714	NA	NA	NA	15	62776097
cg09279544	0.057791	0.0147537	9.30987e-05	0.0255701	0.0821026	0.0262318	0.00187481	-0.0196034	0.0275808	0.478643	19	8674388	ADAMTS10	ADAMTS10	Island
cg02470872	-0.0380695	0.00972078	9.33867e-05	0.0256245	-0.0574943	0.0217345	0.00847704	NA	NA	NA	1	161208115	NR1I3;NR1I3;NR1I3;NR1I3;NR1I3;NR1I3;NR1I3;NR1I3;NR1I3;NR1I3;NR1I3;NR1I3;NR1I3;NR1I3;NR1I3	NR1I3
cg12349623	0.0750442	0.0191624	9.34177e-05	0.0256245	0.173382	0.0428834	6.33615e-05	NA	NA	NA	12	124876070	NCOR2;NCOR2;NCOR2	NCOR2	S_Shelf
cg12730047	0.0599186	0.0153032	9.37213e-05	0.0256621	0.0746427	0.0331873	0.02506	0.00834542	0.0272961	0.760358	3	147232332
cg11951882	-0.0475556	0.0121462	9.37897e-05	0.0256621	-0.0309726	0.0151253	0.0412653	NA	NA	NA	2	88967046
cg01293725	-0.0319216	0.00815324	9.38123e-05	0.0256621	-0.0659036	0.0220547	0.00297981	NA	NA	NA	11	76816834	CAPN5	CAPN5	S_Shelf
cg24386456	-0.0343198	0.00876588	9.38282e-05	0.0256621	-0.0851269	0.0203673	3.58098e-05	NA	NA	NA	13	27536371
cg24340572	0.0454042	0.0115974	9.38755e-05	0.0256621	0.045042	0.0173565	0.00978939	-0.00844506	0.0150953	0.577162	15	69887053
cg05769169	0.0608884	0.0155539	9.40165e-05	0.025688	0.117689	0.031467	0.00021069	0.0497709	0.0169907	0.00405917	14	34419832	EGLN3	EGLN3	Island
cg18866015	0.0749744	0.019157	9.43963e-05	0.0257643	0.121803	0.0311063	0.000106165	0.000459596	0.0337633	0.989161	18	49868552	DCC	DCC	Island
cg21675285	-0.047858	0.012229	9.44794e-05	0.0257716	-0.0741691	0.0225152	0.00107517	NA	NA	NA	17	53392259	HLF	HLF
cg07369274	-0.066902	0.0170954	9.44901e-05	0.0257716	-0.0768691	0.028448	0.00717604	NA	NA	NA	3	58200599
cg25123521	-0.0428336	0.0109456	9.45385e-05	0.0257757	-0.0481162	0.0172045	0.00542271	-0.0063504	0.01158	0.584433	5	150040884	MYOZ3;MYOZ3;MYOZ3	MYOZ3
cg13649056	0.053174	0.0135899	9.47592e-05	0.0258045	0.0788015	0.0233739	0.000819698	-0.010818	0.0150033	0.47242	9	136474626			Island
cg11472521	0.0496944	0.0127008	9.47782e-05	0.0258045	0.050483	0.0247882	0.0423418	0.00408902	0.0153626	0.790529	17	48050512	DLX4;DLX4	DLX4	Island
cg19728907	-0.0294341	0.00752411	9.50629e-05	0.0258637	-0.0616927	0.0190095	0.0012723	NA	NA	NA	12	5850399	ANO2;ANO2	ANO2
cg20312971	0.0674982	0.0172593	9.55083e-05	0.0259481	0.0775913	0.0277758	0.00547214	0.000540994	0.0191651	0.977532	14	79746780	NRXN3;NRXN3;NRXN3	NRXN3	S_Shore
cg21150901	0.0671754	0.0171787	9.56795e-05	0.0259763	0.0993264	0.0454691	0.0295081	0.0246743	0.0311614	0.430026	17	34957586	MRM1	MRM1	N_Shore
cg05274316	0.0570123	0.0145808	9.57977e-05	0.0259906	0.045196	0.0218396	0.0391571	0.00716575	0.0193262	0.711548	15	70250464
cg09017434	0.0975271	0.0249424	9.57999e-05	0.0259906	0.125854	0.0310823	6.18148e-05	0.0476317	0.0482689	0.325713	5	16179660	2025-03-11	2025-03-11	Island
cg21908458	-0.0535705	0.0137012	9.58761e-05	0.0260021	-0.0577977	0.0237598	0.0154361	NA	NA	NA	2	31215102	GALNT14;GALNT14;GALNT14;GALNT14	GALNT14
cg05706117	0.0665802	0.0170296	9.59622e-05	0.0260163	0.0898324	0.0379632	0.0184581	0.00873695	0.0264257	0.741517	5	38258451	EGFLAM	EGFLAM	Island
cg19849428	0.0661926	0.0169356	9.64292e-05	0.0261153	0.103896	0.0319715	0.00125136	0.000733917	0.0434164	0.986542	11	40314978	LRRC4C;LRRC4C	LRRC4C
cg04762133	-0.0538065	0.0137676	9.65453e-05	0.0261283	-0.0489727	0.0228396	0.0326068	NA	NA	NA	1	36474329	AGO3;AGO3	AGO3
cg20748559	-0.050148	0.0128324	9.66591e-05	0.0261417	-0.0690624	0.0232735	0.00318361	-0.00678869	0.0139006	0.626381	19	39106185	MAP4K1;MAP4K1	MAP4K1	N_Shelf
cg26779305	0.0437116	0.0111862	9.67674e-05	0.0261608	0.0548757	0.0216043	0.0114593	0.0202004	0.015958	0.2081	17	11985228	MAP2K4;MIR744	MAP2K4;MIR744
cg09095033	0.0673644	0.0172412	9.69536e-05	0.0261866	0.167968	0.0469564	0.000389615	NA	NA	NA	2	157292214	GPD2;GPD2;GPD2	GPD2	Island
cg01362247	-0.0639398	0.016366	9.70723e-05	0.0261866	-0.0715517	0.0226686	0.00171666	NA	NA	NA	4	689772
cg14866117	0.0386136	0.00988363	9.70924e-05	0.0261866	0.0377386	0.0168955	0.0260386	0.0147306	0.0143995	0.308452	20	865954	ANGPT4	ANGPT4	Island
cg22418909	0.0555552	0.0142201	9.70979e-05	0.0261866	0.0892575	0.0250048	0.000401571	-0.00685948	0.0173696	0.693605	8	41166738	SFRP1;SFRP1	SFRP1	Island
cg21710324	0.0644599	0.0165001	9.71721e-05	0.0261866	0.11546	0.0404836	0.00456702	0.0147131	0.0188175	0.435798	1	226069189	TMEM63A	TMEM63A	N_Shore
cg10174466	-0.0651248	0.0166705	9.71841e-05	0.0261866	-0.0810987	0.0309918	0.00920916	NA	NA	NA	8	11739341
cg00578917	0.0858881	0.0219861	9.72371e-05	0.0261866	0.126521	0.0367743	0.000640666	NA	NA	NA	21	27945542	CYYR1;CYYR1	CYYR1	Island
cg20329557	-0.0273211	0.00699412	9.73043e-05	0.0261899	-0.0758066	0.0203047	0.000215499	NA	NA	NA	17	36489223	GPR179	GPR179
cg17526229	0.033985	0.00870075	9.74266e-05	0.0262101	0.077364	0.0167134	4.96505e-06	0.0168997	0.0124136	0.175946	11	20177746			Island
cg08740901	0.0583395	0.0149379	9.76318e-05	0.0262561	0.05284	0.0223125	0.0183364	NA	NA	NA	2	240144335	HDAC4	HDAC4
cg03828833	-0.0334237	0.00855858	9.77066e-05	0.026267	-0.0776014	0.0224211	0.000595859	NA	NA	NA	8	37436124
cg10237044	0.0500964	0.0128291	9.78648e-05	0.0262912	0.042075	0.0208889	0.0446591	0.000723518	0.0165298	0.965158	1	75598280	LHX8	LHX8	S_Shore
cg19834134	0.080414	0.0205941	9.79372e-05	0.0262976	0.1473	0.0395342	0.000222836	-0.0407565	0.0291094	0.164268	7	82791675	PCLO;PCLO	PCLO	Island
cg21023952	-0.0471325	0.0120712	9.80054e-05	0.0262976	-0.0539569	0.0224675	0.0167804	-0.000563026	0.0192977	0.976775	5	59783035	PDE4D;PART1;PART1;PART1	PDE4D;PART1
cg11769332	0.0472707	0.0121066	9.80104e-05	0.0262976	0.0741688	0.0249339	0.0031106	0.010981	0.0176092	0.534169	17	48046663	DLX4;DLX4	DLX4	Island
cg11856897	0.0576345	0.0147624	9.81719e-05	0.0263094	0.118397	0.0396964	0.00303312	0.100206	0.0971247	0.304377	1	47998999			Island
cg23435667	0.053444	0.0136894	9.82136e-05	0.0263114	0.131586	0.0366312	0.000368965	NA	NA	NA	2	17720391	VSNL1	VSNL1	Island
cg17405234	0.0891493	0.0228378	9.83894e-05	0.0263493	0.108066	0.0369275	0.00362654	-0.010872	0.0797453	0.891798	4	91048419	FAM190A	FAM190A	Island
cg22930588	0.0772363	0.0197885	9.85941e-05	0.0263814	0.139019	0.0453406	0.00231725	NA	NA	NA	3	62860710	CADPS;CADPS;CADPS;CADPS;CADPS;CADPS	CADPS	Island
cg22695532	0.0625924	0.0160368	9.86123e-05	0.0263814	0.0923739	0.0299803	0.00220233	0.0251891	0.0149347	0.0946429	1	84158538
cg24575676	0.0593772	0.0152145	9.87599e-05	0.0264117	0.105184	0.039457	0.00799431	0.0246005	0.0347132	0.479393	2	180726035	ZNF385B;MIR1258;ZNF385B	ZNF385B;MIR1258	Island
cg24851539	0.0606122	0.0155319	9.88612e-05	0.0264204	0.0715862	0.0293767	0.0152678	NA	NA	NA	14	48143959	MDGA2;MDGA2	MDGA2	Island
cg15118456	-0.0816803	0.0209352	9.92016e-05	0.026493	-0.027572	0.012928	0.0333127	NA	NA	NA	15	76442455	C15orf27	C15orf27
cg12441919	-0.0280688	0.00719567	9.95244e-05	0.0265423	-0.0646059	0.018894	0.000692588	-0.00779267	0.0130877	0.552662	1	44483099	SLC6A9;SLC6A9;SLC6A9	SLC6A9
cg15032239	0.0783603	0.0200899	9.96535e-05	0.0265584	0.11666	0.0382269	0.0024204	-0.00523474	0.0241711	0.828776	15	22891954	CYFIP1	CYFIP1	Island
cg21072937	0.0365669	0.00937779	0.000100129	0.0266358	0.0204756	0.0179094	0.253628	-0.0309706	0.0155413	0.048945	19	7982306			Island
cg12452298	0.0503689	0.0129177	0.000100173	0.0266358	0.0454343	0.0187184	0.0156833	-0.00174949	0.0278756	0.950059	15	67134587			N_Shore
cg11492369	-0.0530511	0.013606	0.000100216	0.0266358	-0.0920547	0.0224701	5.07331e-05	NA	NA	NA	1	68683394	WLS;WLS;WLS	WLS
cg22142137	-0.0374812	0.009613	0.000100252	0.0266358	-0.0542505	0.0204296	0.00822862	0.0104803	0.0152828	0.494188	14	22103031	OR10G2	OR10G2
cg05118976	-0.0485904	0.0124623	0.000100267	0.0266358	-0.0643055	0.0261605	0.0143867	NA	NA	NA	14	55361901	GCH1;GCH1;GCH1;GCH1	GCH1
cg02038213	0.0506752	0.0129985	0.000100442	0.0266576	-0.028575	0.013139	0.0299947	0.0117524	0.0147693	0.427182	2	95662442			N_Shore
cg10251826	0.0513044	0.0131614	0.000100635	0.026693	0.0673441	0.0291823	0.0215251	NA	NA	NA	15	79103025	ADAMTS7	ADAMTS7	Island
cg05815255	0.0817812	0.02098	0.000100648	0.026693	0.135416	0.0429695	0.00174763	0.0177456	0.0193366	0.360743	16	49317169	CBLN1	CBLN1	Island
cg03659565	0.0569781	0.0146183	0.000100783	0.0267022	0.06509	0.0275617	0.0186941	NA	NA	NA	2	218621348	DIRC3	DIRC3	Island
cg10597379	-0.0522881	0.0134167	0.000100982	0.0267364	-0.0435823	0.0175328	0.0133457	0.016223	0.0124383	0.193715	2	235978434
cg27385355	-0.0431378	0.0110691	0.00010103	0.0267389	-0.0915474	0.0417216	0.0287739	NA	NA	NA	17	29987780
cg21314480	0.067791	0.0173955	0.000101061	0.0267389	0.151358	0.0468121	0.00132487	-0.0111476	0.0413585	0.78781	2	75427945	TACR1;TACR1	TACR1	Island
cg09089242	0.0734885	0.0188584	0.000101143	0.0267513	0.0883464	0.02882	0.00232095	0.00781569	0.0198163	0.693723	11	33892236	LMO2;LMO2;LMO2	LMO2	S_Shore
cg08336641	0.0591456	0.0151784	0.000101205	0.0267541	0.0782732	0.0261354	0.00291586	-0.00432371	0.0237799	0.856029	18	6414602	L3MBTL4	L3MBTL4	Island
cg00205384	-0.0462027	0.011857	0.000101223	0.0267541	-0.0625065	0.022342	0.00540141	NA	NA	NA	15	80732623	ARNT2	ARNT2
cg26024843	0.0446867	0.0114692	0.000101404	0.0267836	0.079281	0.0234889	0.000809574	0.00820138	0.0195879	0.675912	9	137533949	COL5A1;COL5A1	COL5A1	Island
cg04378678	0.0616814	0.0158325	0.000101547	0.0268026	0.0462298	0.0211035	0.0290576	NA	NA	NA	14	61998730	PRKCH	PRKCH
cg24492694	-0.0377247	0.0096835	0.00010159	0.0268026	-0.0656773	0.0203252	0.00133359	-0.0309641	0.0306251	0.31327	11	2595605	KCNQ1;KCNQ1	KCNQ1	N_Shore
cg02553392	-0.04443	0.0114054	0.000101685	0.0268117	-0.0710772	0.017904	8.50706e-05	NA	NA	NA	18	56524662
cg23503317	-0.0549682	0.0141112	0.00010176	0.0268152	-0.0894919	0.0228611	0.000106226	NA	NA	NA	1	61062884
cg10029213	0.0563774	0.014473	0.000101768	0.0268152	0.142849	0.0396454	0.000353637	-0.0468112	0.0441549	0.291139	3	117716312			Island
cg00259581	0.0721841	0.0185319	0.000101858	0.0268297	0.118356	0.0376407	0.00178648	NA	NA	NA	1	42785618	FOXJ3;FOXJ3;FOXJ3;FOXJ3	FOXJ3
cg03606215	0.072557	0.0186283	0.000101914	0.026831	0.156891	0.0521516	0.00279388	NA	NA	NA	4	22517623	GPR125;GPR125	GPR125	Island
cg05374654	0.0406414	0.0104344	0.000101941	0.026831	0.0598441	0.0179769	0.000954198	-0.00516844	0.0142749	0.717942	11	94134666	GPR83	GPR83	Island
cg20179472	-0.0556842	0.0142969	0.000101976	0.026831	-0.0686184	0.0213248	0.00139797	NA	NA	NA	3	38865105
cg09594635	-0.0362263	0.00930124	0.000102002	0.026831	-0.0503448	0.0218683	0.0218365	-0.010948	0.0260579	0.675109	16	89126866			N_Shore
cg27122536	0.0485605	0.0124698	0.000102225	0.0268675	0.0541873	0.0245913	0.0281532	-0.0125646	0.0154173	0.416736	16	86544658	FOXF1	FOXF1	Island
cg01573406	-0.0465944	0.0119654	0.000102289	0.0268675	-0.0615957	0.0260015	0.0183077	NA	NA	NA	12	4262337
cg03272633	-0.0591298	0.0151846	0.000102304	0.0268675	-0.0472592	0.0230973	0.0413858	NA	NA	NA	12	111214792
cg03386144	0.0550197	0.0141298	0.000102381	0.0268675	0.0546024	0.0246177	0.0271369	0.0362812	0.0176792	0.0422737	17	46659751			Island
cg09024124	0.060765	0.0156056	0.000102413	0.0268675	0.0711152	0.031316	0.0236953	-0.0625568	0.0276063	0.0251785	3	128207255	GATA2;GATA2;GATA2;GATA2	GATA2	Island
cg19269530	-0.0361601	0.00928663	0.00010242	0.0268675	-0.0463123	0.0204356	0.023981	-0.0249146	0.0255624	0.331776	2	217541301	IGFBP5	IGFBP5
cg13680236	0.0445063	0.0114309	0.00010253	0.0268822	0.0725406	0.0237448	0.00240157	NA	NA	NA	4	20254746	SLIT2;SLIT2;SLIT2	SLIT2	Island
cg14400118	0.0381486	0.00979828	0.000102581	0.0268822	0.0582005	0.0206023	0.00497542	0.018986	0.0137896	0.170184	16	55513191	MMP2;MMP2	MMP2	N_Shore
cg00367135	0.0507196	0.0130305	0.000103016	0.0269779	0.0488266	0.0244725	0.0467124	-0.00388441	0.0160153	0.808741	11	61722666	BEST1;BEST1	BEST1	N_Shore
cg19620724	0.0367887	0.00945313	0.000103296	0.0270201	0.054921	0.0167921	0.00116833	0.0181816	0.0124622	0.147224	6	50810852	TFAP2B	TFAP2B	Island
cg19742470	-0.044352	0.0113966	0.000103308	0.0270201	-0.060132	0.018679	0.00139077	-0.0213762	0.0214544	0.321144	2	182850059	PPP1R1C	PPP1R1C
cg08889336	0.0593119	0.0152424	0.000103493	0.0270381	0.066743	0.0285708	0.0200213	-0.0173821	0.0213653	0.416912	7	47294278			Island
cg26079312	-0.0533738	0.0137174	0.000103605	0.027039	-0.0639238	0.0283547	0.0247004	NA	NA	NA	4	139269254	LINC00499	LINC00499
cg00762830	-0.0356984	0.00917471	0.00010361	0.027039	-0.0519052	0.0192864	0.00742279	-0.0139236	0.0273948	0.612173	16	88990161	CBFA2T3;CBFA2T3	CBFA2T3	N_Shelf
cg18834391	-0.0408838	0.0105082	0.000103744	0.027039	-0.0781018	0.0217344	0.000366995	NA	NA	NA	15	84283518	SH3GL3;SH3GL3;SH3GL3;SH3GL3	SH3GL3
cg10963047	0.0416762	0.010712	0.000103761	0.027039	0.044822	0.0194465	0.0216796	NA	NA	NA	8	97170991	GDF6	GDF6	N_Shore
cg26490299	-0.0521559	0.013406	0.00010381	0.027039	-0.0722068	0.022427	0.00138798	NA	NA	NA	5	173146735	LINC01484	LINC01484
cg05388185	0.0602868	0.0154963	0.00010384	0.027039	0.0700231	0.031602	0.027262	NA	NA	NA	10	73848705	SPOCK2;SPOCK2;SPOCK2	SPOCK2	S_Shore
cg01890883	-0.0511333	0.0131438	0.000103883	0.027039	-0.057972	0.0224903	0.0103082	NA	NA	NA	4	13489551			S_Shelf
cg25789773	-0.0405038	0.0104123	0.000104015	0.0270642	-0.0717857	0.0233124	0.00221688	NA	NA	NA	9	38059226	SHB	SHB
[truncated: 1,492 more rows]

## Sheet: Table S3
Chromosome	start	end	#CpGs	estimate	se	z	p.value	p.adjust	gene
8	35092823	35093901	9	3.42859	0.352453	9.72777	2.3e-22	2.14e-16	UNC5D
20	11871375	11871396	3	4.39228	0.466744	9.41048	4.94e-21	4.61e-15
1	54821853	54822008	2	2.62987	0.296268	8.87666	6.89e-19	6.43e-13	SSBP3
18	11148682	11150043	12	2.20982	0.254328	8.68884	3.66e-18	3.42e-12	PIEZO2
7	1545522	1546068	5	0.938045	0.109439	8.57143	1.02e-17	9.54e-12
8	29210154	29210580	3	11.653	1.37918	8.44919	2.93e-17	2.74e-11
5	45695241	45696784	11	0.923885	0.109687	8.42294	3.67e-17	3.43e-11	HCN1
14	52779847	52780607	5	1.98488	0.237757	8.34833	6.92e-17	6.46e-11
6	29521272	29521501	7	3.66852	0.440225	8.33328	7.86e-17	7.34e-11
1	3567303	3568669	19	1.41234	0.171143	8.25239	1.55e-16	1.45e-10
1	177139933	177140597	11	1.45187	0.175978	8.25025	1.58e-16	1.47e-10
5	119799822	119801193	11	0.987434	0.120411	8.20054	2.39e-16	2.23e-10	PRR16
14	38724648	38725656	8	1.55909	0.191204	8.15406	3.52e-16	3.28e-10	CLEC14A
7	25989524	25990026	6	5.93189	0.728802	8.13923	3.98e-16	3.71e-10	MIR148A
11	65325158	65325623	6	1.93424	0.237885	8.13099	4.26e-16	3.97e-10	LTBP3
11	30038615	30038677	5	6.49292	0.803746	8.07832	6.57e-16	6.13e-10
12	63544175	63544945	9	1.3372	0.165887	8.06093	7.57e-16	7.06e-10	AVPR1A
5	168727752	168728213	8	1.29589	0.162002	7.99921	1.25e-15	1.17e-09	SLIT3
19	57019005	57019373	7	1.84149	0.230541	7.98768	1.38e-15	1.28e-09	ZNF471
22	31644160	31644379	5	3.03418	0.37986	7.98762	1.38e-15	1.28e-09	LIMK2
6	62996022	62997123	11	1.88223	0.236967	7.94301	1.97e-15	1.84e-09	KHDRBS2
14	85996352	85996499	5	2.47512	0.312278	7.92602	2.26e-15	2.11e-09	FLRT2
2	107503672	107504523	7	1.85057	0.233693	7.91878	2.4e-15	2.24e-09
19	46318514	46319398	9	1.12318	0.142293	7.89341	2.94e-15	2.74e-09	SYMPK
8	57358240	57358721	8	2.21751	0.284747	7.78766	6.83e-15	6.37e-09	PENK
12	6485881	6486701	7	0.610048	0.0784208	7.77916	7.3e-15	6.81e-09	SCNN1A
2	26624667	26625047	7	0.622849	0.0802038	7.76583	8.11e-15	7.57e-09	DRC1
7	136555725	136556271	4	2.56509	0.331796	7.73091	1.07e-14	9.96e-09	CHRM2
1	65730293	65730494	6	3.79215	0.491437	7.71644	1.2e-14	1.12e-08	DNAJC6
2	45159552	45160759	12	0.723818	0.0938308	7.71408	1.22e-14	1.14e-08
8	70404716	70404859	5	5.25901	0.684795	7.67968	1.59e-14	1.49e-08	SULF1
1	8585852	8586010	3	1.23308	0.161044	7.65679	1.91e-14	1.78e-08	RERE
2	47137142	47137221	2	-3.32425	0.434337	-7.65363	1.95e-14	1.82e-08	MCFD2
17	46669485	46669566	4	3.3831	0.443396	7.62998	2.35e-14	2.19e-08	HOXB-AS3
14	79745997	79746780	8	0.813346	0.106612	7.629	2.37e-14	2.21e-08	NRXN3
16	6069017	6069731	10	3.15772	0.414124	7.62505	2.44e-14	2.28e-08	RBFOX1
3	73673893	73674656	13	1.03365	0.135663	7.61925	2.55e-14	2.38e-08	PDZRN3
6	131571435	131571563	3	13.2237	1.73679	7.61387	2.66e-14	2.48e-08	AKAP7
7	45960050	45960865	9	1.84756	0.243155	7.59827	3e-14	2.8e-08	IGFBP3
8	17270812	17271093	4	1.72119	0.227083	7.57959	3.47e-14	3.23e-08	MTMR7
5	150399909	150400328	6	4.38031	0.577954	7.57899	3.48e-14	3.25e-08	GPX3
17	27044852	27045536	14	1.50143	0.198563	7.56148	3.99e-14	3.72e-08	RAB34
3	22413582	22414364	5	2.39213	0.317042	7.54514	4.52e-14	4.22e-08	ZNF385D
15	28344412	28344718	9	0.671462	0.0894625	7.50552	6.12e-14	5.71e-08	OCA2
5	54179305	54180079	5	2.19061	0.292137	7.49856	6.45e-14	6.02e-08
2	286830	287054	3	1.19826	0.159874	7.49504	6.63e-14	6.18e-08	ALKAL2
12	51403082	51403116	2	6.6818	0.898525	7.43641	1.03e-13	9.65e-08	SLC11A2
17	38333933	38334186	5	0.958277	0.129204	7.41677	1.2e-13	1.12e-07
16	67695265	67695516	4	3.25469	0.442023	7.36317	1.8e-13	1.68e-07	PARD6A
8	106330540	106332188	13	1.54292	0.210183	7.34087	2.12e-13	1.98e-07	ZFPM2
11	6439806	6439864	2	3.55118	0.485226	7.31861	2.51e-13	2.34e-07	APBB1
19	17982682	17982930	8	1.08296	0.148467	7.29426	3e-13	2.8e-07	SLC5A5
1	185703346	185703877	11	1.50598	0.206912	7.27836	3.38e-13	3.15e-07	HMCN1
2	225266263	225266960	12	1.59209	0.219063	7.26773	3.66e-13	3.41e-07	FAM124B
4	172734031	172734426	5	2.44127	0.33602	7.26525	3.72e-13	3.47e-07
19	3801727	3801922	6	2.78862	0.384854	7.24591	4.3e-13	4.01e-07	MATK
3	13590432	13590503	6	1.31021	0.180833	7.24543	4.31e-13	4.02e-07	FBLN2
20	25039314	25039792	6	0.910103	0.126048	7.22029	5.19e-13	4.84e-07
7	153584038	153584609	9	2.5692	0.355861	7.21968	5.21e-13	4.86e-07	DPP6
6	133562267	133562594	16	1.29714	0.180552	7.1843	6.76e-13	6.3e-07	EYA4
4	96470094	96470349	6	2.65283	0.369988	7.17003	7.5e-13	7e-07	UNC5C
19	53696217	53696886	8	1.17585	0.164059	7.16722	7.65e-13	7.14e-07	ZNF665
6	144607911	144608178	3	3.40059	0.475442	7.15249	8.52e-13	7.95e-07	UTRN
7	27253382	27253834	4	0.739606	0.103755	7.12837	1.02e-12	9.48e-07
7	79083054	79083509	6	1.00394	0.140862	7.1271	1.03e-12	9.56e-07	MAGI2-AS3
22	44464536	44465038	8	1.47273	0.207214	7.10728	1.18e-12	1.1e-06	PARVB
18	28622593	28622876	5	3.84303	0.54087	7.10527	1.2e-12	1.12e-06	DSC3
3	195627419	195627583	2	2.47457	0.349118	7.08808	1.36e-12	1.27e-06	TNK2
16	62070072	62070246	6	3.85249	0.54456	7.07449	1.5e-12	1.4e-06	CDH8
5	146889238	146889538	5	1.50559	0.213008	7.06824	1.57e-12	1.46e-06	DPYSL3
20	21686264	21686691	7	1.48809	0.210566	7.0671	1.58e-12	1.48e-06	PAX1
3	24536327	24537050	9	1.79253	0.253699	7.0656	1.6e-12	1.49e-06	THRB
1	201368613	201368783	4	4.91107	0.6967	7.04904	1.8e-12	1.68e-06	LAD1
20	44035415	44035918	5	1.32917	0.188791	7.04041	1.92e-12	1.79e-06	SYS1-DBNDD2
7	1094802	1094808	2	7.88553	1.12347	7.01888	2.24e-12	2.09e-06	C7orf50
15	75639339	75639798	5	1.56955	0.224029	7.00601	2.45e-12	2.29e-06	NEIL1
10	128076936	128077323	8	0.860078	0.122878	6.99943	2.57e-12	2.4e-06	ADAM12
2	133173643	133174168	6	1.59807	0.228319	6.99931	2.57e-12	2.4e-06	GPR39
14	77504364	77504561	3	1.05747	0.151106	6.99821	2.59e-12	2.42e-06
1	154377304	154377481	5	2.42619	0.347403	6.9838	2.87e-12	2.68e-06
19	56879432	56879662	7	2.12978	0.305423	6.97321	3.1e-12	2.89e-06	ZSCAN5A
2	74726700	74727010	6	5.40155	0.775018	6.96958	3.18e-12	2.97e-06	LBX2
3	137483503	137484364	9	0.657938	0.0945063	6.96185	3.36e-12	3.13e-06	SOX14
2	133426934	133429088	16	0.559664	0.0804485	6.9568	3.48e-12	3.25e-06	LYPD1
19	42070764	42071240	6	2.04242	0.294342	6.93894	3.95e-12	3.69e-06	CEACAM21
5	170289070	170289638	4	2.2639	0.326449	6.93493	4.06e-12	3.79e-06	RANBP17
6	30139594	30140325	13	0.570978	0.0824274	6.92705	4.3e-12	4.01e-06	TRIM15
4	15471214	15471399	6	2.60014	0.375595	6.92271	4.43e-12	4.13e-06
13	95364675	95364928	5	0.663032	0.0959464	6.91044	4.83e-12	4.51e-06
5	135364552	135364827	7	2.83523	0.411199	6.89503	5.39e-12	5.02e-06	TGFBI
12	56390798	56390878	4	7.75983	1.12565	6.89366	5.44e-12	5.07e-06
12	127940323	127940654	3	2.16533	0.314229	6.89092	5.54e-12	5.17e-06
11	24518367	24518571	7	2.26034	0.32911	6.86805	6.51e-12	6.07e-06	LUZP2
8	99959723	99960921	8	1.16369	0.169973	6.84633	7.58e-12	7.07e-06	OSR2
7	70597091	70597921	10	1.07893	0.157903	6.83284	8.32e-12	7.77e-06	GALNT17
5	178322752	178322770	2	3.18812	0.466691	6.83134	8.41e-12	7.85e-06
4	682831	683240	8	2.04354	0.299764	6.81717	9.29e-12	8.66e-06	SLC49A3
12	119418804	119419331	8	1.54247	0.22639	6.81332	9.54e-12	8.9e-06	SRRM4
5	174151492	174152033	7	2.23034	0.327505	6.81009	9.75e-12	9.1e-06	MSX2
11	46354101	46354567	7	0.634832	0.0936143	6.78136	1.19e-11	1.11e-05	DGKZ
11	46366840	46366877	2	12.3707	1.82695	6.77124	1.28e-11	1.19e-05	DGKZ
20	4954333	4954404	3	4.40728	0.652212	6.75743	1.4e-11	1.31e-05	SLC23A2
16	69140919	69141478	9	1.64002	0.24274	6.7563	1.42e-11	1.32e-05	HAS3
17	55362520	55362836	3	5.57552	0.82637	6.747	1.51e-11	1.41e-05	MSI2
8	109095568	109095991	7	1.76646	0.262007	6.74205	1.56e-11	1.46e-05	RSPO2
6	111888620	111888652	2	23.3854	3.46988	6.73953	1.59e-11	1.48e-05	TRAF3IP2-AS1
2	63279645	63280376	4	1.13301	0.168125	6.73908	1.59e-11	1.49e-05	OTX1
10	25463757	25464139	7	1.19679	0.177615	6.73813	1.6e-11	1.5e-05	GPR158-AS1
5	50678925	50679367	8	1.98006	0.294014	6.73456	1.64e-11	1.53e-05	ISL1-DT
1	229074464	229074629	2	3.0147	0.447761	6.73283	1.66e-11	1.55e-05
16	49315302	49315547	3	14.6997	2.18754	6.71975	1.82e-11	1.7e-05	CBLN1
12	85673879	85674296	7	2.295	0.341616	6.71806	1.84e-11	1.72e-05	ALX1
19	12305655	12306198	6	2.70023	0.402112	6.71512	1.88e-11	1.75e-05
1	9884565	9884732	8	0.64743	0.096421	6.71462	1.89e-11	1.76e-05
12	88974484	88974493	2	17.5852	2.62106	6.70917	1.96e-11	1.83e-05
15	54051747	54051880	4	3.90438	0.582029	6.70822	1.97e-11	1.84e-05	WDR72
2	158731634	158731796	4	0.982473	0.146459	6.70816	1.97e-11	1.84e-05	ACVR1
17	11501663	11502114	4	2.97864	0.444045	6.70796	1.97e-11	1.84e-05	DNAH9
12	85306727	85306797	3	3.69691	0.551142	6.70773	1.98e-11	1.84e-05
10	128994603	128994644	4	3.26911	0.488384	6.69373	2.18e-11	2.03e-05	DOCK1
10	28034091	28035178	12	1.17171	0.175104	6.69155	2.21e-11	2.06e-05	MKX
3	6902824	6903019	5	6.84917	1.02399	6.68871	2.25e-11	2.1e-05	GRM7
1	147012684	147013236	10	1.22664	0.183425	6.68745	2.27e-11	2.12e-05	Intergenic
1	200860363	200860537	6	2.06552	0.309112	6.68212	2.36e-11	2.2e-05
11	843915	844686	9	1.22415	0.183639	6.66606	2.63e-11	2.45e-05	TSPAN4
12	58290206	58290452	4	2.07777	0.311761	6.66464	2.65e-11	2.48e-05
16	84628855	84629008	3	-2.24268	0.33655	-6.66374	2.67e-11	2.49e-05	COTL1
7	154002064	154002372	5	1.15812	0.17384	6.66196	2.7e-11	2.52e-05	DPP6
19	58609361	58609960	11	1.62917	0.244634	6.65959	2.75e-11	2.56e-05	ZSCAN18
18	25757202	25758159	8	4.96478	0.745973	6.65544	2.82e-11	2.64e-05	CDH2
10	73848615	73848915	7	2.35059	0.353192	6.65528	2.83e-11	2.64e-05	SPOCK2
17	1962132	1962627	3	2.30574	0.347038	6.64407	3.05e-11	2.85e-05	HIC1
1	6268858	6269367	3	15.9286	2.39926	6.63895	3.16e-11	2.95e-05	RNF207
3	96533413	96533530	5	0.652335	0.0982778	6.63766	3.19e-11	2.97e-05	EPHA6
6	33181011	33181870	13	1.03105	0.155386	6.6354	3.24e-11	3.02e-05
4	9783059	9783206	5	2.0475	0.309199	6.62194	3.55e-11	3.31e-05
17	35305366	35305759	4	7.76263	1.17252	6.62045	3.58e-11	3.34e-05
7	2672400	2672989	4	1.76635	0.266849	6.6193	3.61e-11	3.37e-05	TTYH3
2	56150475	56151165	9	1.30984	0.197982	6.61595	3.69e-11	3.44e-05	EFEMP1
12	109162445	109162748	4	3.5988	0.543995	6.61551	3.7e-11	3.45e-05
2	139537745	139537845	5	2.75085	0.41629	6.608	3.9e-11	3.63e-05	NXPH2
11	126152357	126152481	4	2.10746	0.319033	6.60577	3.95e-11	3.69e-05
19	56988702	56989102	7	9.53905	1.44528	6.60015	4.11e-11	3.83e-05	ZNF667
11	121323934	121324076	2	4.37564	0.663437	6.5954	4.24e-11	3.96e-05	SORL1
11	76341483	76341558	3	1.88286	0.285717	6.58996	4.4e-11	4.11e-05
2	164592477	164592851	4	5.74088	0.87154	6.58705	4.49e-11	4.19e-05	FIGN
4	154710535	154711347	13	1.49605	0.227332	6.58088	4.68e-11	4.36e-05
11	89224381	89224612	4	3.83613	0.583754	6.57148	4.98e-11	4.65e-05	NOX4
2	154727676	154728308	7	1.09521	0.166761	6.56751	5.12e-11	4.77e-05
11	123525662	123525669	3	3.37291	0.513783	6.56486	5.21e-11	4.86e-05
4	187645118	187645280	5	2.53882	0.387276	6.55559	5.54e-11	5.17e-05	FAT1
7	153749310	153749756	4	2.98023	0.454875	6.55174	5.69e-11	5.31e-05	DPP6
2	14772482	14772731	6	2.17293	0.332235	6.54035	6.14e-11	5.73e-05
19	58570468	58571052	6	1.33633	0.204328	6.54014	6.15e-11	5.73e-05	ZNF135
5	148033708	148034215	8	1.25896	0.192549	6.53839	6.22e-11	5.8e-05	SH3TC2
1	209848479	209848845	6	2.49081	0.381426	6.53027	6.57e-11	6.13e-05	G0S2
6	108488751	108489208	6	0.911454	0.139612	6.52846	6.64e-11	6.2e-05	NR2E1
1	150978905	150979518	6	0.353192	0.0541684	6.52025	7.02e-11	6.55e-05	MINDY1
16	1968232	1969016	9	0.717463	0.110037	6.52021	7.02e-11	6.55e-05
12	132906376	132906443	5	2.12987	0.327409	6.50522	7.76e-11	7.24e-05
14	29235904	29236476	12	1.19476	0.183705	6.50367	7.84e-11	7.31e-05	FOXG1
16	68270220	68270882	11	0.830658	0.127896	6.49478	8.32e-11	7.76e-05
4	6909606	6909718	3	1.27292	0.196017	6.49393	8.36e-11	7.8e-05
2	64069452	64069798	5	5.80323	0.893987	6.4914	8.5e-11	7.93e-05	UGP2
12	130646752	130647289	3	5.07675	0.78211	6.49109	8.52e-11	7.95e-05	FZD10-AS1
15	30114474	30114829	5	1.50339	0.231883	6.48341	8.97e-11	8.37e-05	TJP1
5	138783103	138783562	4	-2.81054	0.434134	-6.4739	9.55e-11	8.91e-05	ECSCR
19	10543023	10543144	3	4.59257	0.709443	6.47348	9.58e-11	8.94e-05	PDE4A
19	41698918	41698931	2	3.48979	0.539204	6.47211	9.66e-11	9.02e-05
10	13392088	13392131	2	2.84912	0.441573	6.45221	1.1e-10	0.000102852
5	16180259	16180393	4	9.02119	1.40096	6.4393	1.2e-10	0.000111992
2	115918782	115919950	8	2.26351	0.35152	6.43921	1.2e-10	0.000112056	DPP10
6	30071288	30071496	11	0.88723	0.137797	6.43869	1.21e-10	0.000112443	TRIM31
17	73084263	73084494	4	7.33249	1.13981	6.43308	1.25e-10	0.00011667	SLC16A5
12	48276298	48276809	4	1.35514	0.210732	6.43061	1.27e-10	0.000118586	VDR
1	244215387	244215533	3	1.35072	0.210327	6.422	1.34e-10	0.000125489	ZBTB18
4	154680909	154681323	6	0.985692	0.153629	6.41606	1.4e-10	0.000130484	RNF175
5	72677859	72678202	5	2.72246	0.425609	6.39661	1.59e-10	0.00014823
10	94820892	94821085	5	4.48175	0.701329	6.39037	1.65e-10	0.000154403	CYP26C1
14	75611887	75611887	1	1.78901	0.280846	6.37007	1.89e-10	0.00017629	TMED10
11	87908134	87908949	10	1.06966	0.168061	6.36469	1.96e-10	0.000182586	RAB38
18	12254153	12254690	11	1.65593	0.260313	6.3613	2e-10	0.00018666	CIDEA
11	40314978	40315404	4	3.90004	0.613485	6.35718	2.05e-10	0.000191736	LRRC4C
3	11623800	11624030	4	0.75993	0.119763	6.34528	2.22e-10	0.000207152	VGLL4
16	55512822	55513660	11	0.424676	0.0669406	6.34408	2.24e-10	0.000208784	MMP2
17	72426797	72427394	8	1.76492	0.278245	6.34305	2.25e-10	0.000210177
1	70032907	70034089	11	1.60865	0.253708	6.34055	2.29e-10	0.000213622	LRRC7
22	41613692	41613790	3	3.41884	0.539231	6.34021	2.29e-10	0.000214092	L3MBTL2
13	58204028	58204097	2	0.979334	0.154615	6.33403	2.39e-10	0.000222846
3	64673495	64673501	2	9.46116	1.49404	6.3326	2.41e-10	0.00022493	ADAMTS9-AS2
1	17445809	17446155	8	0.813704	0.128541	6.33033	2.45e-10	0.000228264	PADI2
17	79792777	79793206	9	1.00281	0.158626	6.32187	2.58e-10	0.000241111	PPP1R27
22	38092651	38092896	6	0.538816	0.0852818	6.31807	2.65e-10	0.000247124	TRIOBP
11	6340486	6341511	5	1.98093	0.313558	6.31757	2.66e-10	0.000247917	CAVIN3
2	74729279	74729710	7	1.21745	0.192844	6.31314	2.73e-10	0.000255122	LBX2
1	156542017	156542480	7	0.823717	0.130544	6.30988	2.79e-10	0.000260557	IQGAP3
3	126242808	126243125	8	3.2738	0.518901	6.3091	2.81e-10	0.000261874
7	27208114	27208590	9	1.16388	0.184532	6.30722	2.84e-10	0.000265077	HOXA10-AS
7	82072332	82073690	8	1.34216	0.212816	6.30666	2.85e-10	0.000266027	CACNA2D1
5	101632286	101632559	8	0.780696	0.123813	6.30547	2.87e-10	0.000268094
7	47294094	47294330	4	1.36588	0.21672	6.30251	2.93e-10	0.000273261
16	89628775	89628775	1	-1.12612	0.178712	-6.30128	2.95e-10	0.000275429	RPL13
11	132934128	132934377	4	1.10064	0.174671	6.30121	2.95e-10	0.00027556	OPCML
19	46181221	46181428	4	4.91772	0.780441	6.3012	2.95e-10	0.000275571	GIPR
4	37246688	37246827	3	0.954679	0.151545	6.29963	2.98e-10	0.000278375	NWD2
21	16436121	16436497	4	3.11554	0.496693	6.27257	3.55e-10	0.000331368	NRIP1
10	26223008	26223310	4	2.59243	0.413474	6.26988	3.61e-10	0.000337144	MYO3A
15	27216277	27216819	4	4.6515	0.742072	6.26826	3.65e-10	0.000340659	GABRG3
13	33589285	33590273	8	2.40925	0.38445	6.26675	3.69e-10	0.000343983	KL
19	36247526	36248077	7	1.12632	0.179764	6.26555	3.72e-10	0.000346637	HSPB6
8	31496644	31497082	6	1.27428	0.203487	6.26223	3.8e-10	0.000354111	NRG1
10	102890886	102891280	8	2.05226	0.327777	6.26116	3.82e-10	0.000356543	TLX1
18	70534767	70535406	5	1.25736	0.200908	6.25838	3.89e-10	0.000362964	NETO1
5	43397113	43397572	9	1.28216	0.204871	6.25837	3.89e-10	0.000362969	CCL28
1	32169701	32170361	8	1.23027	0.196596	6.25783	3.9e-10	0.000364239	COL16A1
2	45166314	45167369	6	3.22066	0.514681	6.25758	3.91e-10	0.000364832
2	173293182	173294093	8	1.45975	0.233306	6.25679	3.93e-10	0.000366674	ITGA6
1	156357839	156358612	10	1.74927	0.279609	6.25615	3.95e-10	0.000368189
9	23821579	23822255	7	1.43912	0.23028	6.24946	4.12e-10	0.000384305	ELAVL2
10	106401319	106401517	3	1.87913	0.30072	6.24878	4.14e-10	0.000385965	SORCS3
5	121647630	121647856	3	4.05919	0.649735	6.24745	4.17e-10	0.000389278	SNCAIP
1	1369793	1370228	7	0.76466	0.12251	6.24159	4.33e-10	0.000404136
13	39261425	39261796	4	2.96945	0.475895	6.23971	4.38e-10	0.000409037	FREM2
20	50179543	50179805	3	0.776966	0.124616	6.23487	4.52e-10	0.000421878
5	126626092	126626647	8	0.839501	0.134702	6.23227	4.6e-10	0.000428953	MEGF10
16	89181863	89182231	4	0.848187	0.136127	6.23085	4.64e-10	0.000432851	ACSF3
1	28586543	28587248	5	2.56194	0.411408	6.22726	4.75e-10	0.000442898	SESN2
16	30485597	30485810	3	-1.28718	0.206959	-6.21951	4.99e-10	0.000465327	ITGAL
13	100310162	100310841	4	2.91207	0.468275	6.21871	5.01e-10	0.000467705	CLYBL
5	63255045	63255805	5	2.95928	0.476085	6.21585	5.1e-10	0.000476287
18	28622940	28623060	3	2.20963	0.35561	6.21361	5.18e-10	0.000483134
1	173174650	173174860	4	3.69095	0.594428	6.20925	5.32e-10	0.000496755	TNFSF4
18	59000800	59001158	4	1.9864	0.319956	6.20834	5.35e-10	0.000499636	CDH20
11	12398966	12399777	7	0.927919	0.149626	6.20157	5.59e-10	0.000521605	PARVA
12	59313517	59314451	12	1.23594	0.199403	6.19817	5.71e-10	0.000533002	LRIG3
6	146864328	146865487	16	1.09819	0.177234	6.19627	5.78e-10	0.000539472	RAB32
5	178367827	178368415	7	1.48482	0.23994	6.18831	6.08e-10	0.000567424	ZNF454
11	2161341	2162363	15	0.855363	0.138323	6.18381	6.26e-10	0.000583832	INS-IGF2
6	24495622	24495989	3	4.91665	0.795101	6.18368	6.26e-10	0.000584316	ALDH5A1
10	5488535	5488589	2	6.82685	1.10473	6.17967	6.42e-10	0.000599337	NET1
1	180881086	180881163	3	0.783047	0.126777	6.17654	6.55e-10	0.000611339
21	31311797	31312091	5	1.25699	0.203519	6.17626	6.56e-10	0.000612455	GRIK1
10	60936365	60936925	8	1.18386	0.191961	6.16719	6.95e-10	0.000648615	PHYHIPL
6	52859159	52859660	6	1.28219	0.20801	6.16406	7.09e-10	0.000661561	GSTA4
10	54074040	54074788	8	4.59417	0.745526	6.16232	7.17e-10	0.000668886	DKK1
10	103539189	103539519	2	29.4447	4.77931	6.16086	7.24e-10	0.000675079	FGF8
9	125795761	125795935	5	0.614861	0.0998151	6.16	7.27e-10	0.000678757	GPR21
10	74076930	74076930	1	0.859762	0.139723	6.15333	7.59e-10	0.000707929
4	21950173	21951046	9	1.31774	0.214538	6.14225	8.14e-10	0.000759146	KCNIP4
2	202047459	202048100	6	0.913132	0.148715	6.14016	8.24e-10	0.000769213	CASP10
11	121453066	121453274	2	8.40771	1.36959	6.13884	8.31e-10	0.000775613	SORL1
11	27740495	27740876	3	2.61504	0.426117	6.1369	8.41e-10	0.000785151	BDNF
20	48963280	48963280	1	1.90036	0.309682	6.13647	8.44e-10	0.000787255
4	184826293	184826443	6	2.46107	0.401169	6.13475	8.53e-10	0.000795833
5	127873106	127873840	10	1.09651	0.17881	6.13224	8.66e-10	0.000808472	FBN2
12	56915309	56915842	5	2.42248	0.395131	6.13083	8.74e-10	0.000815701	RBMS2
17	46659751	46660002	6	0.94278	0.153805	6.12969	8.8e-10	0.000821542	HOXB3
5	178204763	178204766	2	4.40121	0.718572	6.12494	9.07e-10	0.000846459	AACSP1
19	42037421	42038131	3	2.01788	0.329499	6.12409	9.12e-10	0.000850956
15	67439432	67439567	2	2.31188	0.377558	6.12325	9.17e-10	0.00085548	SMAD3
12	81331457	81331718	5	2.34017	0.38239	6.11986	9.37e-10	0.0008739	LIN7A
7	63386226	63386815	5	7.77015	1.27065	6.1151	9.65e-10	0.000900377
14	33403900	33403952	4	1.18658	0.194111	6.1129	9.78e-10	0.000912846
8	54164376	54164442	3	6.22939	1.01939	6.11089	9.91e-10	0.000924428
8	110703888	110704037	4	7.65334	1.25438	6.10127	1.05e-09	0.000981825	SYBU
22	20792224	20792535	6	1.08173	0.177304	6.10101	1.05e-09	0.000983442
6	31583915	31584223	4	5.52029	0.904962	6.10002	1.06e-09	0.000989542	AIF1
1	36789401	36790444	9	0.258395	0.042372	6.09825	1.07e-09	0.00100056	SH3D21
1	244213358	244213886	5	1.06217	0.174205	6.09728	1.08e-09	0.00100669	ZBTB18
8	105478855	105479383	6	1.74917	0.286978	6.09514	1.09e-09	0.00102022	DPYS
5	1489818	1489889	3	-1.30058	0.213517	-6.09123	1.12e-09	0.00104545	LPCAT1
3	239207	239733	6	3.05936	0.503267	6.07901	1.21e-09	0.00112832	CHL1
15	52587913	52588171	6	1.66177	0.273802	6.06924	1.29e-09	0.0011991	MYO5C
17	5019310	5019669	5	2.67405	0.441096	6.06229	1.34e-09	0.00125211	ZNF232
8	133913826	133913826	1	3.84018	0.633467	6.06217	1.34e-09	0.00125303	TG
8	144938596	144938596	1	1.29324	0.21347	6.05817	1.38e-09	0.00128459
14	107253426	107253669	2	2.43915	0.402918	6.0537	1.42e-09	0.00132079
11	31833173	31833934	10	1.2523	0.207221	6.04332	1.51e-09	0.00140871	PAX6
19	57183016	57183342	8	1.51637	0.251051	6.04008	1.54e-09	0.00143728	ZNF835
18	63418404	63418672	3	1.97709	0.32749	6.03711	1.57e-09	0.00146394	CDH7
6	42928345	42928475	5	6.49232	1.07551	6.03651	1.57e-09	0.00146939
8	49647703	49647907	6	3.10897	0.515159	6.03497	1.59e-09	0.0014835	CLXN
10	118608841	118609302	9	1.35182	0.224033	6.03404	1.6e-09	0.00149204	ENO4
17	73642080	73642503	4	0.393458	0.0652095	6.03376	1.6e-09	0.00149466	RECQL5
10	129535458	129535968	6	2.11574	0.350719	6.03259	1.61e-09	0.00150551	FOXI2
5	5139853	5140029	7	0.932383	0.154687	6.02755	1.66e-09	0.00155321
5	10441239	10441543	4	4.97948	0.826393	6.02555	1.69e-09	0.0015725	ROPN1L-AS1
4	96469029	96469286	4	3.953	0.657427	6.01284	1.82e-09	0.001701	UNC5C
2	241562085	241562650	5	2.23656	0.37213	6.01015	1.85e-09	0.00172938	GPR35
19	58545149	58545285	4	5.19338	0.864169	6.00968	1.86e-09	0.00173441
4	165304496	165305050	6	1.73169	0.288157	6.00955	1.86e-09	0.00173584
18	74961424	74962672	21	1.14332	0.190331	6.00699	1.89e-09	0.00176352	GALR1
1	220921532	220922217	8	0.784363	0.130578	6.00686	1.89e-09	0.00176487	MTARC2
4	158141164	158141581	8	2.23079	0.371696	6.00166	1.95e-09	0.00182233	GRIA2
5	150052139	150052349	3	1.72468	0.287479	5.99934	1.98e-09	0.00184853	MYOZ3
6	32810551	32810742	3	-2.36955	0.395169	-5.9963	2.02e-09	0.0018835	PSMB8
19	58545333	58545837	4	3.7462	0.624844	5.99543	2.03e-09	0.00189367	ZSCAN1
22	18257132	18257433	4	2.17328	0.362501	5.99523	2.03e-09	0.00189593	BID
20	58179996	58180616	4	7.49835	1.2511	5.99343	2.05e-09	0.00191711	PHACTR3
15	57883962	57884415	7	0.820269	0.136974	5.98849	2.12e-09	0.0019762	GCOM1
16	30817058	30817443	3	1.48432	0.248038	5.98426	2.17e-09	0.00202825
4	66536155	66536196	3	3.38099	0.565212	5.98181	2.21e-09	0.00205902	EPHA5-AS1
8	110986982	110987161	4	3.67254	0.61417	5.97967	2.24e-09	0.00208615	KCNV1
12	54943545	54943762	4	2.70613	0.453057	5.97303	2.33e-09	0.00217292	PDE1B
8	41402389	41402728	3	4.57298	0.766456	5.9664	2.43e-09	0.00226314	GINS4
5	17216368	17217093	12	0.611978	0.102591	5.96521	2.44e-09	0.00227969	BASP1-AS1
5	95066337	95066792	6	0.737837	0.12371	5.96426	2.46e-09	0.0022929	RHOBTB3
16	31580590	31580989	3	0.942241	0.157996	5.96371	2.47e-09	0.00230062	YBX3P1
18	37421510	37421988	5	1.97473	0.331186	5.96258	2.48e-09	0.00231662
1	112046471	112046915	4	0.540861	0.0907174	5.96204	2.49e-09	0.00232424	ADORA3
15	81596332	81596748	3	8.95266	1.50204	5.96034	2.52e-09	0.00234865	IL16
5	92931401	92932045	5	0.942005	0.158076	5.95918	2.54e-09	0.00236534
11	118134801	118135109	5	1.47418	0.247403	5.95864	2.54e-09	0.00237311	MPZL2
8	23563182	23564490	12	1.37923	0.231804	5.94997	2.68e-09	0.00250237	NKX2-6
16	67581437	67581675	2	3.71678	0.624699	5.94971	2.69e-09	0.00250634
12	54071111	54071672	7	1.8288	0.307572	5.94593	2.75e-09	0.0025649
10	51487545	51487558	2	1.81568	0.305856	5.9364	2.91e-09	0.00271849	PARG
11	121288120	121288120	1	13.059	2.19984	5.93633	2.91e-09	0.00271957
8	4851751	4852036	3	3.32201	0.559746	5.93485	2.94e-09	0.00274431	CSMD1
13	21276788	21276845	3	6.75899	1.13892	5.93457	2.95e-09	0.00274894
4	85417910	85418371	4	2.64012	0.444962	5.93336	2.97e-09	0.00276935	NKX6-1
17	62009607	62009835	5	1.21434	0.204687	5.93264	2.98e-09	0.00278146	CD79B
11	65816642	65816819	3	1.78444	0.300795	5.93241	2.99e-09	0.00278528	GAL3ST3
17	11144311	11144509	2	5.19888	0.876711	5.92999	3.03e-09	0.00282677
18	49868477	49868552	3	7.79471	1.31463	5.92921	3.04e-09	0.00284009	DCC
14	104583048	104583972	10	1.5465	0.261022	5.92478	3.13e-09	0.00291784	MIR203A
15	90358483	90358537	3	2.80899	0.474415	5.92095	3.2e-09	0.0029865
18	5543548	5544099	7	1.64757	0.278392	5.91817	3.26e-09	0.00303753	EPB41L3
8	141608434	141608646	2	6.48225	1.09564	5.91641	3.29e-09	0.00307019	AGO2
4	110223959	110224288	10	1.49007	0.251894	5.91545	3.31e-09	0.00308806
6	32823588	32823941	3	-1.68194	0.28434	-5.91524	3.31e-09	0.0030921	PSMB9
3	33700962	33701223	6	1.3925	0.235559	5.91146	3.39e-09	0.00316378	CLASP2
2	5831147	5831755	8	1.6035	0.271326	5.90988	3.42e-09	0.00319442
11	5959658	5960081	5	2.83782	0.480523	5.90569	3.51e-09	0.00327658	TRIM5
20	9819272	9819805	7	0.406734	0.0688975	5.90346	3.56e-09	0.00332116	PAK5
12	122018574	122019076	7	3.72731	0.631611	5.90128	3.61e-09	0.00336545	KDM2B
22	31002991	31003127	3	3.22556	0.546905	5.89784	3.68e-09	0.00343625	TCN2
19	57050359	57050620	4	0.621738	0.105501	5.89322	3.79e-09	0.00353393	ZFP28
17	1973400	1973400	1	-0.594727	0.100923	-5.89289	3.79e-09	0.00354086	SMG6
11	89867385	89867900	11	1.60661	0.272696	5.89158	3.83e-09	0.00356918	NAALAD2
8	42234614	42234803	6	1.43053	0.242871	5.89008	3.86e-09	0.00360169	DKK4
17	27918207	27918338	3	5.58454	0.948191	5.88968	3.87e-09	0.00361037	ANKRD13B
13	70681804	70682127	8	2.20572	0.374567	5.88871	3.89e-09	0.00363167	ATXN8OS
6	33282736	33283015	12	1.00905	0.171518	5.88306	4.03e-09	0.00375798	ZBTB22
4	41362853	41362853	1	2.67011	0.454053	5.88061	4.09e-09	0.00381397	LIMCH1
12	8276175	8276482	3	1.42393	0.242239	5.87821	4.15e-09	0.00386952	CLEC4A
4	11430693	11430724	4	5.29156	0.900406	5.87686	4.18e-09	0.00390128
2	64871507	64872418	6	2.05265	0.349356	5.87553	4.21e-09	0.0039327	SERTAD2
5	148783887	148784173	3	-0.978688	0.166722	-5.87017	4.35e-09	0.00406206
6	10521452	10521715	5	0.629953	0.107319	5.86991	4.36e-09	0.0040683	GCNT2
5	178322856	178322924	2	10.3347	1.76143	5.86718	4.43e-09	0.00413593	ZFP2
5	63461371	63461803	5	0.964401	0.164824	5.85109	4.88e-09	0.00455656	RNF180
14	73706300	73706676	6	1.01102	0.172812	5.85041	4.9e-09	0.00457539	PAPLN
1	113392116	113392580	5	2.806	0.479771	5.84862	4.96e-09	0.00462478
9	137967397	137967411	2	14.9647	2.55943	5.84689	5.01e-09	0.00467325	OLFM1
7	79763748	79764546	8	1.28492	0.22007	5.83871	5.26e-09	0.00490851	GNAI1
15	101084509	101085111	7	0.912981	0.156396	5.83764	5.29e-09	0.00494006	CERS3
6	109245348	109245383	2	1.72208	0.29503	5.83696	5.32e-09	0.00496021	ARMC2
4	91047852	91049007	13	0.815129	0.139683	5.83555	5.36e-09	0.00500235	CCSER1
3	64670640	64672197	9	0.891641	0.152848	5.8335	5.43e-09	0.00506434	ADAMTS9
1	32827389	32828016	9	1.07699	0.18466	5.83227	5.47e-09	0.00510176	TSSK3
1	47489282	47489413	2	6.75059	1.15752	5.83196	5.48e-09	0.00511117	CYP4X1
2	157292018	157292214	3	3.33813	0.572472	5.83108	5.51e-09	0.00513833	GPD2
16	20085047	20085353	5	1.08054	0.185395	5.82833	5.6e-09	0.00522374	GPR139
6	136847747	136847755	2	1.79529	0.308083	5.8273	5.63e-09	0.0052559	MAP7
2	106681937	106681983	3	2.34434	0.402334	5.82683	5.65e-09	0.00527067
2	232259623	232260305	6	1.19102	0.204483	5.82452	5.73e-09	0.00534438
12	65671664	65672409	7	1.55913	0.267773	5.82258	5.79e-09	0.00540664
10	104535792	104535990	6	1.22684	0.21081	5.81966	5.9e-09	0.00550197	WBP1L
2	119915783	119916510	4	2.7008	0.46425	5.81756	5.97e-09	0.00557154	C1QL2
15	41805530	41806188	7	1.57372	0.270902	5.80919	6.28e-09	0.00585717	LTK
13	93878969	93879670	8	1.97281	0.339844	5.80506	6.43e-09	0.00600365	GPC6
2	66803033	66803697	5	1.75753	0.302929	5.80177	6.56e-09	0.00612241
18	4455337	4455646	3	1.51954	0.262055	5.79853	6.69e-09	0.006242
7	32110650	32110673	2	2.86967	0.495101	5.79613	6.79e-09	0.00633208	PDE1C
17	643533	643676	3	5.28162	0.911454	5.79472	6.84e-09	0.00638551	TLCD3A
4	158143439	158143917	4	1.59413	0.275141	5.79387	6.88e-09	0.00641783	GRIA2
8	85095362	85095723	7	1.36667	0.23594	5.79247	6.94e-09	0.00647159	RALYL
7	47621692	47621930	6	0.822239	0.141976	5.79141	6.98e-09	0.00651236	TNS3
1	119532056	119532850	11	0.925208	0.159991	5.78289	7.34e-09	0.00685111	TBX15
18	5196397	5197632	13	1.08519	0.187709	5.78125	7.41e-09	0.00691832	AKAIN1
2	50574196	50574196	1	20.6497	3.57229	5.78052	7.45e-09	0.00694849	NRXN1
1	47899667	47899676	2	0.888821	0.153841	5.77754	7.58e-09	0.00707272	FOXD2-AS1
3	186543463	186543478	2	4.27777	0.740613	5.77599	7.65e-09	0.0071382
3	147110667	147111660	6	0.765813	0.132667	5.77243	7.81e-09	0.00729058	ZIC4
1	8762949	8762949	1	1.36412	0.236525	5.76735	8.05e-09	0.00751356	RERE
12	54982288	54982643	5	1.84827	0.320534	5.76623	8.11e-09	0.0075639	PPP1R1A
19	13133365	13134254	3	1.17437	0.203711	5.7649	8.17e-09	0.00762375	NFIX
2	87893593	87893593	1	1.98607	0.344596	5.76348	8.24e-09	0.00768804	RMND5A
1	16084758	16085984	11	0.587579	0.101958	5.76294	8.27e-09	0.00771273	FBLIM1
4	187476455	187476837	7	1.67472	0.290645	5.76207	8.31e-09	0.00775254	MTNR1A
14	21567164	21567186	2	3.35599	0.582535	5.76101	8.36e-09	0.00780139	TMEM253
18	6414602	6415183	8	2.88691	0.501391	5.75779	8.52e-09	0.00795159	L3MBTL4
10	134598496	134600680	26	0.533723	0.0927711	5.75311	8.76e-09	0.00817487	NKX6-2
14	104394621	104394831	5	1.05643	0.183635	5.75286	8.77e-09	0.00818717	TDRD9
6	125284241	125284359	4	1.45892	0.253715	5.75025	8.91e-09	0.00831459	RNF217
6	33280212	33280476	9	1.00816	0.175339	5.74976	8.94e-09	0.00833858	TAPBP
10	129534613	129534722	2	5.05626	0.87973	5.74752	9.06e-09	0.00845011
20	45179234	45179413	4	0.726463	0.126402	5.74725	9.07e-09	0.00846347
19	56616706	56616780	3	2.94124	0.511826	5.74656	9.11e-09	0.00849809	ZNF787
17	55888454	55888548	3	1.25489	0.21841	5.74557	9.16e-09	0.00854762	MIR4315-1
19	41025574	41025863	3	3.46832	0.603685	5.74525	9.18e-09	0.00856396	SPTBN4
19	1101716	1101969	2	1.85651	0.323208	5.744	9.25e-09	0.00862754
15	74218697	74219669	10	0.728886	0.126943	5.74183	9.37e-09	0.00873908	LOXL1
1	151513141	151513502	5	1.61379	0.281485	5.73313	9.86e-09	0.00919949	TUFT1
11	36422455	36422615	3	1.5316	0.267204	5.73195	9.93e-09	0.00926356	PRR5L
17	29297437	29297604	6	1.77717	0.310127	5.73044	1e-08	0.00934623
4	122078167	122078348	2	11.8737	2.07222	5.72996	1e-08	0.00937266	TNIP3
8	23261618	23262219	11	0.437345	0.0763312	5.72957	1.01e-08	0.00939456	ENTPD4
7	63361127	63361617	3	3.83778	0.669892	5.72895	1.01e-08	0.00942869
16	786393	786418	2	-1.21988	0.212942	-5.72871	1.01e-08	0.00944248	CIAO3
17	80187886	80188598	5	0.559749	0.0977266	5.72771	1.02e-08	0.00949831	SLC16A3
12	33592285	33593049	6	4.19501	0.732783	5.72476	1.04e-08	0.00966462	SYT10
17	48636900	48638103	22	0.413079	0.072165	5.72409	1.04e-08	0.00970267	CACNA1G-AS1
6	29692082	29692824	11	-0.657881	0.115003	-5.72057	1.06e-08	0.00990607	HLA-F
12	51403056	51403059	2	2.35475	0.411945	5.71616	1.09e-08	0.0101661	SLC11A2
10	8101307	8101566	4	3.10864	0.543849	5.716	1.09e-08	0.0101759	GATA3
7	130796017	130796242	3	2.2007	0.385143	5.71399	1.1e-08	0.0102971	MKLN1
16	1030561	1030619	4	3.4308	0.600435	5.71387	1.1e-08	0.0103044	LMF1
4	159131518	159131690	3	36.0348	6.3071	5.71337	1.11e-08	0.0103344	TMEM144
14	105157570	105157713	4	1.31469	0.230181	5.71154	1.12e-08	0.0104462	INF2
21	27945125	27945977	9	0.839367	0.146968	5.71121	1.12e-08	0.0104666	CYYR1
5	179499304	179499311	2	2.47924	0.434171	5.71027	1.13e-08	0.0105244
16	126004	127072	8	0.735262	0.128785	5.7092	1.14e-08	0.0105908	RHBDF1
1	2461823	2462364	7	0.900295	0.157818	5.70462	1.17e-08	0.0108794
17	79882807	79882823	2	1.29261	0.22662	5.70386	1.17e-08	0.0109285	MAFG
21	45773189	45773569	4	9.53093	1.67123	5.70295	1.18e-08	0.0109868	TRPM2
10	94450826	94451016	5	1.6297	0.285839	5.70145	1.19e-08	0.0110842	HHEX
16	51183988	51185132	18	0.692118	0.121482	5.69731	1.22e-08	0.0113565	SALL1
1	216774151	216774677	6	1.53133	0.269058	5.69146	1.26e-08	0.0117526	ESRRG
17	58475819	58475819	1	1.60551	0.28215	5.69028	1.27e-08	0.0118342	MIR4315-1
12	6888035	6888035	1	3.41048	0.599639	5.68755	1.29e-08	0.0120245
13	110438256	110438578	3	5.21927	0.917854	5.68638	1.3e-08	0.0121072	IRS2
19	22805801	22806184	2	8.03799	1.41369	5.68583	1.3e-08	0.0121462
18	70536461	70536461	1	3.00275	0.528402	5.6827	1.33e-08	0.0123711
3	128212001	128212196	3	0.772795	0.136005	5.68211	1.33e-08	0.0124139	GATA2
1	183155116	183155573	6	1.05542	0.185766	5.68142	1.34e-08	0.0124637	LAMC2
8	55379566	55379910	3	1.22522	0.215735	5.67929	1.35e-08	0.01262
15	41061410	41062224	9	1.11463	0.196312	5.67787	1.36e-08	0.0127254	C15orf62
16	89696138	89696568	5	-0.794347	0.139909	-5.67761	1.37e-08	0.0127445	DPEP1
20	62690171	62690218	2	-3.18115	0.5604	-5.67656	1.37e-08	0.012823	TCEA2
6	78173408	78174065	6	1.98769	0.350181	5.67617	1.38e-08	0.0128526
8	48649326	48649767	2	3.58043	0.630874	5.67535	1.38e-08	0.012914	SPIDR
1	167570890	167570890	1	2.24025	0.394868	5.67342	1.4e-08	0.0130607
6	30227986	30228101	8	4.33436	0.764046	5.67291	1.4e-08	0.0130997	HCG17
3	111717793	111718457	9	1.03662	0.18275	5.67233	1.41e-08	0.013144	TAGLN3
14	48143959	48144197	3	5.38294	0.949002	5.67221	1.41e-08	0.013153	MDGA2
2	14774311	14775132	8	0.769708	0.135752	5.66997	1.43e-08	0.0133263	LRATD1
7	130148654	130148702	2	-0.999297	0.176337	-5.66699	1.45e-08	0.01356	COPG2
3	26664115	26664308	5	0.867083	0.153012	5.66678	1.46e-08	0.0135765	LRRC3B
3	119298195	119298432	6	1.07343	0.189462	5.66566	1.46e-08	0.0136658
7	30721888	30721988	3	1.29689	0.228908	5.66553	1.47e-08	0.0136756	CRHR2
3	48471522	48471575	2	3.6527	0.645678	5.65715	1.54e-08	0.0143606
2	64488157	64488157	1	2.52701	0.446883	5.65475	1.56e-08	0.0145621
3	2140256	2141686	7	0.418558	0.0740282	5.65403	1.57e-08	0.0146234	CNTN4
13	103426862	103427172	2	4.91266	0.869294	5.65132	1.59e-08	0.0148561
4	20254519	20254746	4	1.86005	0.329229	5.64972	1.61e-08	0.014995
7	153584839	153584839	1	3.21973	0.569983	5.64882	1.62e-08	0.0150736	DPP6
8	56852148	56852267	3	3.05708	0.541263	5.64805	1.62e-08	0.015141	LYN
4	184019125	184019349	3	0.397463	0.0703753	5.64776	1.63e-08	0.0151673	WWC2-AS2
5	113698445	113699194	7	0.560053	0.0991716	5.64731	1.63e-08	0.0152066	KCNN2
2	18059130	18059752	7	0.857345	0.151885	5.64471	1.65e-08	0.0154384	KCNS3
4	77227123	77227162	4	1.63078	0.288917	5.64445	1.66e-08	0.0154613	FAM47E-STBD1
14	48144314	48145108	6	1.71797	0.3045	5.64194	1.68e-08	0.0156886
11	32456759	32457496	14	1.00974	0.179021	5.64034	1.7e-08	0.0158354	WT1
2	236389543	236389543	1	-1.47802	0.262104	-5.63906	1.71e-08	0.0159534
2	177053274	177053496	7	0.99474	0.176461	5.63717	1.73e-08	0.0161296	HAGLR
5	44389282	44389848	4	0.889631	0.158013	5.63011	1.8e-08	0.0168037
6	33084608	33084933	11	1.00464	0.178505	5.62808	1.82e-08	0.0170028	HLA-DPB2
10	23463243	23463746	4	1.364	0.242414	5.62673	1.84e-08	0.017136
22	31198598	31198724	3	1.23422	0.219378	5.62599	1.84e-08	0.0172103	OSBP2
7	84815940	84816454	4	2.19337	0.389883	5.62573	1.85e-08	0.0172363	SEMA3D
2	79739918	79740208	6	1.08259	0.192441	5.62556	1.85e-08	0.0172529	CTNNA2
8	61766510	61766510	1	-4.10783	0.730227	-5.62541	1.85e-08	0.0172679	CHD7
12	1714851	1715055	3	2.15961	0.383948	5.62475	1.86e-08	0.0173343	WNT5B
4	66535145	66535412	6	1.64581	0.292633	5.62415	1.86e-08	0.0173947	EPHA5
3	184299439	184299439	1	-7.46637	1.32772	-5.62347	1.87e-08	0.0174634	EPHB3
15	89921898	89922345	4	1.19719	0.212927	5.62254	1.88e-08	0.0175576	MIR9-3HG
12	25056670	25056670	1	11.9515	2.12618	5.62111	1.9e-08	0.0177037	BCAT1
9	140348828	140348940	2	9.17198	1.6318	5.62076	1.9e-08	0.017739	NSMF
4	154711519	154711675	6	0.74228	0.132184	5.61549	1.96e-08	0.0182885
12	26987031	26987045	2	24.5706	4.37557	5.61541	1.96e-08	0.0182966
20	61200716	61201127	3	0.870631	0.155059	5.61484	1.97e-08	0.0183569
14	36989391	36990430	13	0.655624	0.116785	5.61394	1.98e-08	0.0184528	NKX2-1
4	74702621	74702728	3	1.84134	0.328025	5.61342	1.98e-08	0.0185086	CXCL6
8	82644373	82644585	6	0.822478	0.146545	5.61245	1.99e-08	0.0186125
8	68864179	68864782	10	0.319686	0.0569651	5.61196	2e-08	0.018666	PREX2
14	105779910	105780695	7	0.613707	0.109485	5.60542	2.08e-08	0.0193845	BRF1
1	160990265	160990452	2	5.36597	0.957342	5.60507	2.08e-08	0.0194236	F11R
19	17905332	17905718	5	1.0187	0.181885	5.6008	2.13e-08	0.0199085
15	78090420	78090970	4	-1.25601	0.224312	-5.59941	2.15e-08	0.0200686
7	63505714	63506261	7	1.33937	0.239285	5.59737	2.18e-08	0.0203056	ZNF727
7	117119382	117120064	8	1.28639	0.229951	5.5942	2.22e-08	0.0206806	CFTR
7	145813413	145813946	8	0.574701	0.102801	5.59042	2.27e-08	0.021136	CNTNAP2
5	160975024	160976197	9	1.0497	0.187792	5.58969	2.27e-08	0.0212252	GABRB2
2	75426249	75426367	4	4.41776	0.790756	5.58676	2.31e-08	0.0215863	TACR1
2	160472940	160473325	4	2.32735	0.416768	5.58428	2.35e-08	0.0218964	BAZ2B
5	72528111	72528766	5	1.3746	0.246217	5.58288	2.37e-08	0.022073
2	176971971	176972812	7	0.812615	0.14556	5.5827	2.37e-08	0.022096	HOXD11
11	124647244	124647253	2	1.28543	0.230315	5.5812	2.39e-08	0.0222869	MSANTD2
3	27766054	27766382	4	0.857958	0.153735	5.58077	2.39e-08	0.022343
15	91427184	91427848	6	0.984899	0.176519	5.57957	2.41e-08	0.022497	FES
2	208008450	208008450	1	0.860307	0.154232	5.578	2.43e-08	0.0227009	KLF7
2	158731577	158731577	1	35.5412	6.3723	5.57746	2.44e-08	0.0227718	ACVR1
11	128418551	128419356	5	1.79268	0.321476	5.5764	2.46e-08	0.0229104	ETS1
10	116259560	116259620	2	5.21099	0.934558	5.57589	2.46e-08	0.0229785	ABLIM1
8	54163693	54164310	5	2.3146	0.415175	5.57501	2.48e-08	0.023095	OPRK1
1	226053937	226054147	3	4.39414	0.788577	5.57224	2.51e-08	0.0234655	TMEM63A
13	28494004	28494116	3	2.68959	0.482694	5.57204	2.52e-08	0.0234921
6	134304789	134304883	2	4.86249	0.8728	5.57114	2.53e-08	0.0236138	TBPL1
19	2032733	2032733	1	33.385	5.99324	5.57044	2.54e-08	0.0237087
19	54876446	54876795	7	1.43398	0.257528	5.56825	2.57e-08	0.0240087	LAIR1
11	66103823	66104018	4	2.72749	0.490051	5.56574	2.61e-08	0.0243568	RIN1
1	245851226	245851802	3	1.06597	0.191648	5.56212	2.67e-08	0.0248678	KIF26B
1	150254867	150255213	7	1.55551	0.27974	5.56055	2.69e-08	0.0250927	CIART
8	21881551	21882942	13	0.752472	0.135338	5.55995	2.7e-08	0.0251783	NPM2
12	120675922	120675922	1	1.13009	0.203281	5.55924	2.71e-08	0.0252814	PXN
3	6902271	6902432	3	5.30346	0.954476	5.5564	2.75e-08	0.0256953
16	52580266	52580987	5	1.52721	0.27491	5.55531	2.77e-08	0.0258569	TOX3
13	46189838	46189899	3	5.97181	1.07535	5.55336	2.8e-08	0.0261465	ERICH6B
2	80531840	80531842	2	1.75883	0.316734	5.55301	2.81e-08	0.0261988	CTNNA2
7	30196739	30197130	6	0.83709	0.15077	5.55209	2.82e-08	0.026337	MTURN
1	207669308	207670065	4	3.43357	0.618506	5.5514	2.83e-08	0.0264424	CR1
5	33892083	33892223	3	1.31863	0.237592	5.54998	2.86e-08	0.0266569	ADAMTS12
6	111888446	111888446	1	2.98663	0.53831	5.54816	2.89e-08	0.0269359	TRAF3IP2-AS1
21	27776905	27777555	3	-1.79342	0.32342	-5.54518	2.94e-08	0.0273999
2	219744449	219744634	4	0.845807	0.152584	5.54322	2.97e-08	0.0277084
17	15244482	15245076	5	0.845473	0.152529	5.54304	2.97e-08	0.0277367	TEKT3
4	54959548	54960232	6	1.36454	0.246244	5.54142	3e-08	0.0279941	PDGFRA
17	6679254	6679499	8	0.788953	0.142395	5.5406	3.01e-08	0.0281254
12	125038763	125039343	4	1.91613	0.345927	5.53911	3.04e-08	0.0283661	NCOR2
17	2658686	2659305	4	2.64535	0.477931	5.53499	3.11e-08	0.0290405
19	46061846	46061852	2	0.889633	0.16074	5.53459	3.12e-08	0.029107	OPA3
5	176936563	176936882	4	4.04612	0.731111	5.5342	3.13e-08	0.0291721	DOK3
14	91476161	91476161	1	1.97755	0.357397	5.53321	3.14e-08	0.0293381	RPS6KA5
5	132581310	132581465	2	-0.903989	0.163393	-5.5326	3.16e-08	0.029439	FSTL4
6	37014590	37014597	2	5.00062	0.904198	5.53044	3.19e-08	0.0298036
10	77191098	77191686	4	2.20218	0.398421	5.52726	3.25e-08	0.0303495
10	25465352	25465503	3	2.00454	0.362717	5.52644	3.27e-08	0.0304915	GPR158
22	18592729	18593609	10	0.794429	0.143775	5.52548	3.29e-08	0.0306583	TUBA8
1	35266042	35266042	1	-1.21252	0.21949	-5.52427	3.31e-08	0.0308702
7	122526502	122526843	11	0.994609	0.180128	5.52169	3.36e-08	0.0313272	CADPS2
9	104249490	104249741	5	3.9074	0.707678	5.52144	3.36e-08	0.0313727
16	2012341	2013110	5	-0.743103	0.134592	-5.52117	3.37e-08	0.0314209	RPS2
19	58095518	58095595	4	3.24677	0.58811	5.52068	3.38e-08	0.0315075
22	44568423	44568812	6	0.655757	0.118785	5.52053	3.38e-08	0.031535
8	10586678	10586967	6	0.569123	0.103099	5.52014	3.39e-08	0.0316051	SOX7
1	242688144	242688591	5	1.32254	0.239925	5.51232	3.54e-08	0.0330422
10	128593800	128594417	7	1.97752	0.358916	5.50971	3.59e-08	0.0335363	DOCK1
8	93977688	93978268	8	1.50378	0.272958	5.50919	3.6e-08	0.0336359	TRIQK
6	84562788	84563444	13	0.888615	0.161378	5.50643	3.66e-08	0.0341669	RIPPLY2
12	54332026	54332992	11	1.24584	0.226378	5.50337	3.73e-08	0.0347652	HOXC13
17	60704363	60704543	3	2.58299	0.469401	5.50274	3.74e-08	0.0348898	MIR4315-1
7	121950282	121950926	5	1.86611	0.339186	5.50174	3.76e-08	0.035088
2	213403315	213403540	6	1.67233	0.304068	5.49985	3.8e-08	0.0354666	ERBB4
19	52873125	52873173	2	15.8111	2.87497	5.49958	3.81e-08	0.0355213	ZNF880
12	53719777	53719903	2	3.78823	0.689207	5.49651	3.87e-08	0.0361455
19	11998508	11998660	5	0.859233	0.156361	5.4952	3.9e-08	0.0364133
5	2739257	2739602	2	2.56436	0.466666	5.49507	3.91e-08	0.0364402
1	112058559	112058975	3	15.3608	2.79561	5.49459	3.92e-08	0.0365391	ADORA3
9	115653150	115653300	6	1.57742	0.287137	5.4936	3.94e-08	0.0367465	SLC46A2
13	50801738	50802085	2	-3.97444	0.723657	-5.49216	3.97e-08	0.0370467	DLEU1
5	17217877	17218778	5	3.69909	0.67408	5.48762	4.07e-08	0.0380118	BASP1
6	41168911	41169049	5	1.51141	0.275425	5.48755	4.08e-08	0.0380257	TREML2
17	1775045	1775344	3	0.954026	0.173874	5.48688	4.09e-08	0.0381699	RPA1
9	124498633	124498961	3	2.2259	0.405787	5.48539	4.13e-08	0.0384946	DAB2IP
7	70596308	70596308	1	0.911405	0.16626	5.48182	4.21e-08	0.039279
12	75784541	75784884	6	-3.60214	0.657617	-5.47756	4.31e-08	0.0402362	CAPS2
2	63285491	63286355	7	0.826374	0.150886	5.47679	4.33e-08	0.0404104
10	106402168	106402168	1	2.21754	0.405008	5.47531	4.37e-08	0.0407508	SORCS3
2	176980734	176981469	9	0.476708	0.0870762	5.47461	4.38e-08	0.0409113
6	30070074	30070403	7	1.54503	0.282576	5.46766	4.56e-08	0.0425496
2	237076811	237076820	3	6.47551	1.18528	5.46328	4.67e-08	0.0436131
8	102504256	102504903	10	0.747592	0.136892	5.46118	4.73e-08	0.0441319	GRHL2
22	47089848	47089960	4	-0.970431	0.177963	-5.45298	4.95e-08	0.0462172	CERK
17	26711596	26712092	4	1.16384	0.213452	5.45248	4.97e-08	0.0463461	SARM1
4	168154775	168155423	7	1.01077	0.185409	5.4516	4.99e-08	0.0465777	SPOCK3
11	68196085	68196085	1	-2.08672	0.382823	-5.45087	5.01e-08	0.0467687	LRP5
10	98347412	98347867	2	1.68282	0.308911	5.4476	5.11e-08	0.0476351
4	46995689	46995741	3	2.99676	0.550551	5.4432	5.23e-08	0.0488287	GABRA4
7	129781429	129781681	4	2.49533	0.458476	5.44266	5.25e-08	0.0489758
15	89148310	89148651	5	0.859051	0.157839	5.44259	5.25e-08	0.0489972
1	156096178	156096178	1	11.9071	2.18906	5.43936	5.35e-08	0.0498916	LMNA
19	52205989	52206667	5	1.80402	0.331662	5.43934	5.35e-08	0.0498986	SPACA6

## Sheet: Table S4
ONTOLOGY	TERM	N	DE	P.DE	FDR
BP	multicellular organism development	4818	725	5.06e-20	1.13e-15
BP	system development	4151	649	1.18e-19	1.32e-15
BP	anatomical structure morphogenesis	2780	478	6.25e-19	4.67e-15
BP	anatomical structure development	6065	839	1.06e-17	5.94e-14
BP	developmental process	6626	879	9.86e-16	4.42e-12
BP	nervous system development	2618	443	2.53e-14	9.46e-11
BP	multicellular organismal process	7447	916	4.67e-14	1.5e-10
BP	animal organ morphogenesis	1019	205	7.6e-14	2.13e-10
BP	animal organ development	3073	458	4.95e-12	1.23e-08
BP	tube development	1187	211	1.32e-11	2.96e-08
BP	embryo development	1128	206	2.31e-11	4.71e-08
BP	tube morphogenesis	965	178	3.87e-11	7.23e-08
BP	anatomical structure formation involved in morphogenesis	1280	222	5.21e-11	8.98e-08
BP	skeletal system development	533	116	6.17e-11	9.89e-08
BP	central nervous system development	1043	199	8.81e-11	1.32e-07
BP	pattern specification process	475	102	2.4e-10	3.17e-07
BP	neurogenesis	1793	311	4.36e-10	5.43e-07
BP	generation of neurons	1540	276	5.72e-10	6.67e-07
BP	embryonic morphogenesis	619	128	5.95e-10	6.67e-07
BP	cell differentiation	4489	604	1.19e-09	1.14e-06
BP	cellular developmental process	4491	604	1.25e-09	1.14e-06
BP	chemical synaptic transmission	781	155	1.88e-09	1.51e-06
BP	anterograde trans-synaptic signaling	781	155	1.88e-09	1.51e-06
BP	sensory organ morphogenesis	285	71	2.01e-09	1.55e-06
BP	trans-synaptic signaling	787	156	2.3e-09	1.66e-06
BP	cell-cell signaling	1341	224	2.8e-09	1.9e-06
BP	neuron differentiation	1455	259	3.87e-09	2.55e-06
BP	circulatory system development	1249	208	4.23e-09	2.71e-06
BP	regionalization	429	89	4.9e-09	3.05e-06
BP	tissue morphogenesis	616	125	5.37e-09	3.26e-06
BP	morphogenesis of a branching structure	207	58	5.97e-09	3.52e-06
BP	regulation of developmental process	2552	373	6.74e-09	3.7e-06
BP	embryonic organ morphogenesis	300	71	8.04e-09	4.19e-06
BP	morphogenesis of an epithelium	500	106	1.35e-08	6.71e-06
BP	positive regulation of developmental process	1394	226	1.47e-08	6.78e-06
BP	tissue development	2048	307	1.48e-08	6.78e-06
BP	head development	787	151	2.3e-08	1.03e-05
BP	synaptic signaling	815	156	2.39e-08	1.05e-05
BP	embryo development ending in birth or egg hatching	683	127	2.7e-08	1.16e-05
BP	cell junction organization	839	166	2.75e-08	1.16e-05
BP	chordate embryonic development	661	124	2.81e-08	1.17e-05
BP	morphogenesis of a branching epithelium	190	53	3.17e-08	1.29e-05
BP	embryonic organ development	458	94	6.31e-08	2.38e-05
BP	cell junction assembly	516	110	6.48e-08	2.38e-05
BP	epithelial tube morphogenesis	331	77	7.42e-08	2.68e-05
BP	branching morphogenesis of an epithelial tube	158	46	9.5e-08	3.33e-05
BP	regulation of trans-synaptic signaling	517	109	1.21e-07	4.09e-05
BP	cell morphogenesis	998	193	1.61e-07	5.29e-05
BP	synapse organization	568	118	1.73e-07	5.62e-05
BP	modulation of chemical synaptic transmission	516	108	2.03e-07	6.52e-05
BP	sensory organ development	615	116	2.13e-07	6.71e-05
BP	cell adhesion	1544	245	2.17e-07	6.71e-05
BP	brain development	738	139	2.18e-07	6.71e-05
BP	blood vessel morphogenesis	728	123	2.65e-07	7.92e-05
BP	vasculature development	856	141	3.15e-07	9.18e-05
BP	synapse assembly	269	64	4.52e-07	0.000129825
BP	regulation of multicellular organismal development	1497	226	7.24e-07	0.000205644
BP	locomotory behavior	213	52	8.13e-07	0.000224988
BP	anterior/posterior pattern specification	220	49	9.58e-07	0.000262007
BP	blood vessel development	822	135	1.18e-06	0.000318335
BP	eye morphogenesis	167	45	1.29e-06	0.000343255
BP	behavior	668	120	1.47e-06	0.000388426
BP	positive regulation of cell population proliferation	987	145	1.81e-06	0.000472881
BP	forebrain development	414	86	2.3e-06	0.000579322
BP	regulation of neuron differentiation	194	47	2.46e-06	0.00060868
BP	adenylate cyclase-modulating G protein-coupled receptor signaling pathway	273	55	2.47e-06	0.00060868
BP	positive regulation of cell differentiation	913	151	2.53e-06	0.000616308
BP	central nervous system neuron differentiation	203	52	2.66e-06	0.000640596
BP	epithelium development	1241	189	2.79e-06	0.000665122
BP	angiogenesis	637	105	5.06e-06	0.00119408
BP	appendage morphogenesis	151	42	5.85e-06	0.00132403
BP	limb morphogenesis	151	42	5.85e-06	0.00132403
BP	regulation of synapse organization	312	70	5.9e-06	0.00132403
BP	regulation of multicellular organismal process	3098	401	6.37e-06	0.00140042
BP	regulation of cell differentiation	1630	236	6.76e-06	0.0014712
BP	regulation of adenylate cyclase activity	43	17	7.16e-06	0.00154293
BP	eye development	410	82	8.94e-06	0.00189817
BP	system process	2296	284	8.97e-06	0.00189817
BP	camera-type eye morphogenesis	136	37	1e-05	0.00209821
BP	visual system development	414	82	1.17e-05	0.00242045
BP	regulation of synapse structure or activity	318	70	1.25e-05	0.00257822
BP	positive regulation of neuron differentiation	96	26	1.28e-05	0.00258202
BP	embryonic eye morphogenesis	35	16	1.29e-05	0.00258202
BP	regulation of cell junction assembly	268	61	1.29e-05	0.00258202
BP	camera-type eye development	361	73	1.4e-05	0.00274983
BP	sensory system development	421	83	1.4e-05	0.00274983
BP	ear morphogenesis	129	33	1.51e-05	0.00294659
BP	skeletal system morphogenesis	229	52	1.66e-05	0.00317362
BP	cell fate commitment	297	61	1.67e-05	0.00317362
BP	renal system development	332	70	1.72e-05	0.00324601
BP	regulation of anatomical structure morphogenesis	902	152	1.93e-05	0.00355528
BP	embryonic limb morphogenesis	123	35	1.93e-05	0.00355528
BP	embryonic appendage morphogenesis	123	35	1.93e-05	0.00355528
BP	heart development	625	112	2.35e-05	0.00421964
BP	regulation of cell population proliferation	1771	235	2.35e-05	0.00421964
BP	circulatory system process	616	106	2.4e-05	0.00427085
BP	G protein-coupled receptor signaling pathway	1272	134	2.53e-05	0.00443538
BP	plasma membrane bounded cell projection morphogenesis	676	135	2.7e-05	0.00468539
BP	response to endogenous stimulus	1563	223	2.83e-05	0.00488025
BP	cell development	2876	401	3.39e-05	0.00572689
BP	developmental growth	675	120	3.4e-05	0.00572689
BP	telencephalon development	279	61	3.46e-05	0.00579462
BP	kidney development	322	67	3.54e-05	0.00588282
BP	inner ear morphogenesis	108	29	3.75e-05	0.00612645
BP	learning	159	40	3.77e-05	0.00612645
BP	cell projection morphogenesis	681	135	3.77e-05	0.00612645
BP	mesonephros development	105	30	4.02e-05	0.00639965
BP	regulation of transcription by RNA polymerase II	2550	320	4.06e-05	0.00639965
BP	embryonic skeletal system development	133	34	4.08e-05	0.00639965
BP	cellular response to endogenous stimulus	1294	192	4.16e-05	0.00647576
BP	regulation of cyclase activity	49	17	4.43e-05	0.0067643
BP	neuron migration	188	46	4.84e-05	0.00733678
BP	regulation of lyase activity	52	17	5.15e-05	0.00764759
BP	appendage development	188	45	5.22e-05	0.00764759
BP	limb development	188	45	5.22e-05	0.00764759
BP	gland development	448	82	5.54e-05	0.00807132
BP	neuron fate commitment	75	21	5.66e-05	0.00819233
BP	positive regulation of multicellular organismal process	1713	238	5.88e-05	0.00846006
BP	response to lipid	945	134	6.16e-05	0.00879204
BP	sprouting angiogenesis	196	36	6.26e-05	0.00889184
BP	neuron projection morphogenesis	660	130	6.43e-05	0.00907582
BP	neuron fate specification	36	13	6.92e-05	0.00963992
BP	cardiac chamber morphogenesis	129	33	7.03e-05	0.00973651
BP	protein kinase C signaling	12	8	7.14e-05	0.00982285
BP	outflow tract morphogenesis	82	24	7.41e-05	0.0100588
BP	neuron development	1179	200	7.45e-05	0.0100588
BP	regulation of synapse assembly	168	40	7.53e-05	0.0101162
BP	axon guidance	236	58	8.63e-05	0.0115169
BP	mesenchymal cell differentiation	274	55	9.02e-05	0.0119669
BP	embryonic camera-type eye development	37	15	9.19e-05	0.0121083
BP	mesenchyme development	338	64	9.23e-05	0.0121083
BP	cell communication	6589	757	9.58e-05	0.0124944
BP	blood circulation	532	89	9.77e-05	0.0126664
BP	cell migration	1641	234	9.98e-05	0.0128672
BP	neuron projection guidance	237	58	0.000101912	0.0130599
BP	signaling	6563	753	0.000105452	0.0133608
BP	cell population proliferation	2075	267	0.000115242	0.0144381
BP	axis elongation	29	12	0.000125829	0.0156769
BP	regulation of DNA-templated transcription	3347	401	0.00014228	0.0176286
BP	extracellular structure organization	336	65	0.000144581	0.0178153
BP	cell motility	1901	259	0.000155211	0.0190206
BP	cell surface receptor signaling pathway	2843	367	0.000158984	0.0193607
BP	cell morphogenesis involved in neuron differentiation	593	117	0.000159713	0.0193607
BP	positive regulation of dopaminergic neuron differentiation	3	3	0.000169703	0.0204611
BP	heart morphogenesis	274	54	0.000173707	0.0208318
BP	positive regulation of MAPK cascade	471	80	0.000175245	0.0209045
BP	positive regulation of non-canonical Wnt signaling pathway	15	9	0.000179737	0.0213269
BP	positive regulation of melanocyte differentiation	5	5	0.000183708	0.0216141
BP	transcription by RNA polymerase II	2664	325	0.000184085	0.0216141
BP	cardiac septum morphogenesis	74	23	0.000186877	0.0218277
BP	postsynapse organization	246	54	0.000187975	0.0218422
BP	regulation of RNA biosynthetic process	3366	401	0.000191086	0.0220891
BP	regulation of postsynapse organization	150	38	0.000196722	0.022624
BP	regulation of postsynaptic membrane neurotransmitter receptor levels	117	31	0.000206334	0.0236084
BP	response to growth factor	788	123	0.000208541	0.0237398
BP	neuron projection development	1034	177	0.000210609	0.0238542
BP	diencephalon development	81	21	0.000213866	0.0241013
BP	extracellular matrix organization	335	64	0.000220004	0.024669
BP	kidney epithelium development	153	37	0.000223311	0.0249152
BP	branch elongation of an epithelium	20	9	0.000226474	0.0251431
BP	connective tissue development	287	57	0.000230413	0.0252779
BP	embryonic skeletal system morphogenesis	95	25	0.000230679	0.0252779
BP	muscle tissue development	445	78	0.00023107	0.0252779
BP	external encapsulating structure organization	337	64	0.000238347	0.0259474
BP	response to lipopolysaccharide	354	52	0.000241635	0.0261783
BP	negative regulation of cell differentiation	722	106	0.000255945	0.027322
BP	gland morphogenesis	127	32	0.000256617	0.027322
BP	nervous system process	1484	172	0.000257065	0.027322
BP	regulation of blood circulation	267	51	0.000265689	0.0279734
BP	ureteric bud development	100	27	0.000269944	0.0282886
BP	ear development	229	46	0.000285202	0.0297485
BP	regulation of membrane potential	466	82	0.00029458	0.0305844
BP	female sex differentiation	122	28	0.000295991	0.0305893
BP	cognition	329	64	0.000299902	0.0308514
BP	DNA-templated transcription	3467	408	0.000304851	0.0311435
BP	protein localization to synapse	89	25	0.000305519	0.0311435
BP	inhibitory synapse assembly	29	11	0.000309165	0.0313725
BP	learned vocalization behavior or vocal learning	10	7	0.000315997	0.0317782
BP	cellular response to growth factor stimulus	756	118	0.000330984	0.0331368
BP	regulation of biological quality	3061	390	0.000334322	0.0332831
BP	growth	935	147	0.000338284	0.0332831
BP	learning or memory	282	57	0.000338382	0.0332831
BP	mesonephric epithelium development	101	27	0.000355978	0.034519
BP	mesonephric tubule development	101	27	0.000355978	0.034519
BP	protein localization to cell junction	120	31	0.000357104	0.034519
BP	cardiac chamber development	172	39	0.000367621	0.0353831
BP	positive regulation of behavior	26	9	0.000373838	0.0358277
BP	regulation of postsynaptic membrane potential	151	35	0.000379604	0.0362255
BP	vascular endothelial growth factor receptor signaling pathway	62	18	0.000430677	0.0408156
BP	dendrite development	239	54	0.000431343	0.0408156
BP	neurotransmitter transport	208	45	0.000459621	0.0432921
BP	regulation of angiogenesis	360	56	0.000462721	0.0432921
BP	cell fate specification	110	26	0.000463306	0.0432921
BP	embryonic camera-type eye formation	11	7	0.000470547	0.0437862
BP	retina morphogenesis in camera-type eye	67	19	0.00050111	0.0464376
BP	regulation of metal ion transport	406	67	0.000503791	0.0464939
BP	receptor localization to synapse	76	22	0.000510625	0.0469314
BP	dorsal/ventral pattern formation	90	22	0.000521872	0.0477694
BP	postsynaptic density organization	47	16	0.000527249	0.0479751
BP	epithelial cell proliferation	482	75	0.000530537	0.0479751
BP	peptidyl-tyrosine phosphorylation	204	43	0.000534183	0.0481108
BP	pituitary gland development	42	13	0.000541227	0.0483107
BP	negative regulation of DNA-templated transcription	1252	178	0.000541233	0.0483107
BP	adult behavior	151	33	0.000542865	0.0483107
BP	locomotion	1360	185	0.000548504	0.0485253
BP	muscle structure development	718	114	0.000549604	0.0485253
BP	striated muscle tissue development	422	73	0.000552845	0.0485495
BP	synaptic transmission, GABAergic	62	18	0.000565989	0.0493886
BP	cell-cell adhesion	981	147	0.000573742	0.0498711
CC	cell periphery	6016	751	2.28e-10	3.17e-07
CC	synaptic membrane	452	108	1.1e-09	1.12e-06
CC	cell junction	2381	390	6.3e-09	3.62e-06
CC	glutamatergic synapse	584	125	6.36e-08	2.38e-05
CC	somatodendritic compartment	859	163	7.61e-08	2.71e-05
CC	synapse	1656	281	9.86e-08	3.4e-05
CC	plasma membrane	5536	673	1.53e-07	5.13e-05
CC	dendrite	629	128	2.59e-07	7.86e-05
CC	dendritic tree	631	128	2.82e-07	8.33e-05
CC	postsynaptic membrane	320	74	1.94e-06	0.000496422
CC	postsynapse	781	152	1.95e-06	0.000496422
CC	presynaptic membrane	186	49	5.37e-06	0.00125329
CC	extracellular matrix	563	97	5.87e-06	0.00132403
CC	external encapsulating structure	564	97	6.24e-06	0.00138527
CC	collagen-containing extracellular matrix	429	76	1.67e-05	0.00317362
CC	presynapse	642	119	2.32e-05	0.00421964
CC	neuron projection	1348	221	2.9e-05	0.00496437
CC	postsynaptic specialization	395	86	5e-05	0.00752693
CC	neuron to neuron synapse	411	89	5.19e-05	0.00764759
CC	neuronal cell body	500	92	6.88e-05	0.00963855
CC	cell body	567	101	7.19e-05	0.00982745
CC	GABA-ergic synapse	107	30	0.000105373	0.0133608
CC	monoatomic ion channel complex	362	66	0.000263305	0.0278532
CC	axon	661	119	0.000313979	0.0317176
CC	chromatin	1382	184	0.000530137	0.0479751
MF	cis-regulatory region sequence-specific DNA binding	1191	183	8.37e-10	8.93e-07
MF	RNA polymerase II cis-regulatory region sequence-specific DNA binding	1168	178	1.32e-09	1.14e-06
MF	DNA-binding transcription factor activity	1427	204	1.29e-09	1.14e-06
MF	DNA-binding transcription factor activity, RNA polymerase II-specific	1340	194	2.07e-09	1.55e-06
MF	sequence-specific double-stranded DNA binding	1535	220	2.47e-09	1.73e-06
MF	RNA polymerase II transcription regulatory region sequence-specific DNA binding	1371	196	6.76e-09	3.7e-06
MF	transcription cis-regulatory region binding	1470	210	7.7e-09	4.11e-06
MF	transcription regulatory region nucleic acid binding	1471	210	8.44e-09	4.3e-06
MF	signaling receptor activity	1473	176	1.48e-08	6.78e-06
MF	molecular transducer activity	1473	176	1.48e-08	6.78e-06
MF	sequence-specific DNA binding	1640	226	3.63e-08	1.45e-05
MF	transmembrane signaling receptor activity	1240	144	4.9e-08	1.93e-05
MF	double-stranded DNA binding	1633	223	6.17e-08	2.38e-05
MF	transcription regulator activity	1935	259	7.9e-07	0.000221449
MF	DNA-binding transcription repressor activity	277	56	2.46e-05	0.00434653
MF	hormone binding	92	25	3.94e-05	0.00636463
MF	DNA-binding transcription activator activity	479	82	4.07e-05	0.00639965
MF	peptide hormone binding	50	17	4.25e-05	0.00657247
MF	DNA-binding transcription activator activity, RNA polymerase II-specific	472	81	4.38e-05	0.00673149
MF	DNA-binding transcription repressor activity, RNA polymerase II-specific	267	52	0.000109991	0.0138576
MF	scaffold protein binding	70	22	0.000253221	0.0273016
MF	G protein-coupled receptor activity	807	67	0.000336384	0.0332831
MF	G protein-coupled peptide receptor activity	123	22	0.000345117	0.0337974
MF	signaling receptor binding	1519	192	0.000554208	0.0485495

## Sheet: Table S5
Description	N	DE	P.DE	FDR
Neuroactive ligand-receptor interaction	366	21	9.77513e-05	0.0360702

## Sheet: Table S6
ONTOLOGY	TERM	N	DE	P.DE	FDR
BP	anatomical structure morphogenesis	2780	143	2.40079e-09	4.0254e-05
BP	animal organ morphogenesis	1019	70	3.58994e-09	4.0254e-05
BP	anatomical structure development	6065	243	7.52743e-09	5.627e-05
BP	developmental process	6626	254	3.59882e-08	0.000134512
BP	multicellular organismal process	7447	266	4.56147e-08	0.000139894
BP	multicellular organism development	4818	202	1.69444e-07	0.000316663
BP	cell motility	1901	94	2.84552e-07	0.000398835
BP	animal organ development	3073	138	5.08743e-07	0.000633837
BP	system development	4151	179	9.57092e-07	0.00112967
BP	tissue development	2048	100	1.07703e-06	0.00120767
BP	embryonic morphogenesis	619	44	2.19877e-06	0.00234808
BP	positive regulation of developmental process	1394	75	2.33768e-06	0.00238295
BP	cell migration	1641	83	2.83138e-06	0.00276072
BP	central nervous system neuron differentiation	203	22	6.11634e-06	0.00540823
BP	tissue morphogenesis	616	42	1.21093e-05	0.00969865
BP	embryo development	1128	63	1.54872e-05	0.0112037
BP	endocrine system development	138	16	1.53877e-05	0.0112037
BP	mesenchyme development	338	27	1.4635e-05	0.0112037
BP	regulation of developmental process	2552	114	1.6467e-05	0.0115403
BP	morphogenesis of an epithelium	500	36	2.18167e-05	0.0135906
BP	central nervous system development	1043	61	2.17557e-05	0.0135906
BP	positive regulation of multicellular organismal process	1713	81	2.0651e-05	0.0135906
BP	regulation of neuron migration	52	10	2.07403e-05	0.0135906
BP	embryonic organ morphogenesis	300	25	2.35363e-05	0.0142655
BP	cell morphogenesis	998	63	2.79675e-05	0.0165053
BP	mesenchymal cell differentiation	274	23	3.72157e-05	0.0201045
BP	epithelium development	1241	63	3.76523e-05	0.0201045
BP	anterior/posterior pattern specification	220	19	4.62995e-05	0.023598
BP	morphogenesis of a branching epithelium	190	19	4.60178e-05	0.023598
BP	cell differentiation	4489	175	4.8941e-05	0.0242478
BP	cellular developmental process	4491	175	4.97368e-05	0.0242478
BP	morphogenesis of a branching structure	207	20	5.56947e-05	0.02549
BP	aggressive behavior	8	4	5.37743e-05	0.02549
BP	branching morphogenesis of an epithelial tube	158	17	5.49695e-05	0.02549
BP	regulation of multicellular organismal development	1497	72	7.15791e-05	0.0321047
BP	regulation of multicellular organismal process	3098	124	7.4554e-05	0.0327833
BP	neuron differentiation	1455	78	7.84932e-05	0.0338517
BP	regionalization	429	29	8.75852e-05	0.0370601
BP	metanephros morphogenesis	31	7	9.25025e-05	0.0384159
BP	sensory organ morphogenesis	285	23	9.57851e-05	0.039056
BP	nervous system development	2618	121	9.88937e-05	0.0396034
BP	positive regulation of secretion by cell	297	22	0.00010494	0.0412874
BP	epithelial tube morphogenesis	331	26	0.000123023	0.0472627
BP	regulation of cell motility	1134	56	0.000126288	0.0472627
BP	embryonic organ development	458	31	0.000135254	0.0497246
CC	synaptic membrane	452	35	3.21073e-05	0.018001
MF	sequence-specific DNA binding	1640	82	2.90003e-08	0.000134512
MF	sequence-specific double-stranded DNA binding	1535	78	3.39773e-08	0.000134512
MF	RNA polymerase II cis-regulatory region sequence-specific DNA binding	1168	64	4.99041e-08	0.000139894
MF	RNA polymerase II transcription regulatory region sequence-specific DNA binding	1371	70	8.28753e-08	0.000206507
MF	DNA-binding transcription factor activity	1427	71	1.12403e-07	0.000252074
MF	cis-regulatory region sequence-specific DNA binding	1191	64	1.32541e-07	0.000270214
MF	transcription cis-regulatory region binding	1470	73	2.23013e-07	0.000372729
MF	transcription regulatory region nucleic acid binding	1471	73	2.32686e-07	0.000372729
MF	DNA-binding transcription factor activity, RNA polymerase II-specific	1340	67	2.75943e-07	0.000398835
MF	double-stranded DNA binding	1633	78	3.18512e-07	0.000420173
MF	transmembrane signaling receptor activity	1240	50	2.9664e-06	0.00277186
MF	signaling receptor activity	1473	58	6.51129e-06	0.00540823
MF	molecular transducer activity	1473	58	6.51129e-06	0.00540823
MF	transcription regulator activity	1935	84	3.13353e-05	0.018001
MF	signaling receptor binding	1519	66	0.00012645	0.0472627

## Sheet: Table S7
	CpG	Chr	Gene Name	TF	Database	p-value	q-value	Analyses Settings
Table 3	cg16272981	5	LPCAT1					Array: Illumina 450k, Sample: CD34 T4, Smoothing=2 (default)
	cg26405097	6	JARID2	V_VDR_Q3	TRANSFAC	0.00167533	0.0182133
	cg25984344	10	DOCK1;FAM196A	V_AHR_01	TRANSFAC	0.000791121	0.0172012
	cg14603031	7	LFNG	Myf6_secondary	UniProbe	0.00791531	0.0344203
				MA0112.2-ESR1	JASPAR	0.00426505	0.0309115
				V_HIC1_02	TRANSFAC	0.0321874	0.0874809
				V_HIC1_03	TRANSFAC	0.0268679	0.0834549
	cg03181582	11	ABCC8
	cg20301308	1	JAK1
	cg05757530	16	NLRC5	V_COUPTF_Q6	TRANSFAC	0.0144512	0.0523686
	cg03129384	10	FAM196A;DOCK1	V_DEAF1_01	TRANSFAC	0.00578359	0.031438
	cg14049470	10	PLXDC2
	cg08891071	5	GPX3
Table 4	cg10499126	2	MCFD2	V_PAX5_02	TRANSFAC	0.000149434	0.00143415	Array: Illumina 850k, Sample: CD34 T4, Smoothing=2 (default)
	cg24774357	14	LINC02288
	cg25145728	16	RPL13
	cg08628757	8	EPPK1	Sfpi1	UniProbe	2.29505e-05	0.000762384
	cg20207763	10	SEPHS1	Zic1_secondary	UniProbe	0.000215865	0.00143415
				Zic2_secondary	UniProbe	0.000281345	0.00155765
				ZIC3_C2H2_1	Taipale/SELEX	0.000675397	0.00242384
	cg19293468	17	SMG6	V_AP4_01	TRANSFAC	0.000417679	0.00173434
				V_MYCMAX_03	TRANSFAC	0.000359685	0.00170689
				V_AHRARNT_02	TRANSFAC	0.000175412	0.00143415
	cg26248284	4	LIMCH1
	cg08273640	4	TBC1D14	V_SEF1_C	TRANSFAC	8.41729e-05	0.00139806
	cg21878275	3	ADAMTS9	V_MTF1_Q4	TRANSFAC	0.000729664	0.00242384
	cg14875171	2	NRXN1	V_PAX4_01	TRANSFAC	0.00421295	0.0127226
